# Supplementary material for: 2,4,6-Trinitro­phenyl 4-chloro­benzoate
Source: Acta Crystallogr Sect E Struct Rep Online. 2013 Mar 23;69(Pt 4):o570. doi: 10.1107/S1600536813007332 (PMC3629618; doi:10.1107/S1600536813007332)
Supplement: Supplementary file 1 [file e-69-0o570-sup1.cif]

##############################################################################
#                                                                            #
# This CIF contains the data in a paper accepted for publication in          #
# Acta Crystallographica Section E. It conforms to the requirements of       #
# Notes for Authors for Acta Crystallographica Section E, and has been       #
# peer reviewed under the auspices of the IUCr Commission on Journals.       #
#                                                                            #
# Full details of the Crystallographic Information File format               #
# are given in the paper "The Crystallographic Information File (CIF):       #
# a New Standard Archive File for Crystallography" by S. R. Hall, F. H.      #
# Allen and I. D. Brown [Acta Cryst. (1991), A47, 655-685].                  #
#                                                                            #
# The current version of the core CIF dictionary is obtainable from          #
# ftp://ftp.iucr.org/pub/cif_core.dic.                                       #
#                                                                            #
# Software is freely available for graphical display of the structure(s)     #
# in this CIF. For information consult the CIF software page                 #
# http://www.iucr.org/resources/cif/software.                                #
#                                                                            #
# This file may be used for bona fide research purposes within the           #
# scientific community so long as proper attribution is given to the journal # 
# article from which it was obtained.                                        #
#                                                                            #
##############################################################################
data_I
_audit_creation_method     SHELXL-97
_chemical_name_systematic
;
2,4,6-Trinitrophenyl 4-chlorobenzoate
;
_chemical_name_common     '2,4,6-trinitrophenyl 4-chlorobenzoate'
_chemical_formula_moiety     'C13 H6 Cl N3 O8'
_chemical_formula_sum     'C13 H6 Cl N3 O8'
_chemical_formula_iupac     'C13 H6 Cl N3 O8'
_chemical_formula_weight     367.66
_chemical_melting_point     433.0(10)
_symmetry_cell_setting     monoclinic
_symmetry_space_group_name_H-M     'P 21/c'
_symmetry_space_group_name_Hall     '-P 2ybc'
loop_
    _symmetry_equiv_pos_as_xyz
    'x, y, z'
    '-x, y+1/2, -z+1/2'
    '-x, -y, -z'
    'x, -y-1/2, z-1/2'
_cell_length_a     9.3526(3)
_cell_length_b     11.4793(3)
_cell_length_c     13.6089(4)
_cell_angle_alpha     90.00
_cell_angle_beta     93.612(2)
_cell_angle_gamma     90.00
_cell_volume     1458.17(7)
_cell_formula_units_Z     4
_cell_measurement_reflns_used     7848
_cell_measurement_theta_min     2.546
_cell_measurement_theta_max     27.485
_cell_measurement_temperature     295
_exptl_crystal_description     'block'
_exptl_crystal_colour     'pale-yellow'
_exptl_crystal_size_max     0.35
_exptl_crystal_size_mid     0.31
_exptl_crystal_size_min     0.24
_exptl_crystal_density_diffrn     1.675
_exptl_crystal_density_meas     ?
_exptl_crystal_density_method     'not measured'
_exptl_crystal_F_000     744
_exptl_absorpt_coefficient_mu     0.315
_exptl_absorpt_correction_type     none
_exptl_absorpt_process_details     ?
_exptl_absorpt_correction_T_min     ?
_exptl_absorpt_correction_T_max     ?
_diffrn_ambient_temperature     295
_diffrn_radiation_type     MoK\a
_diffrn_radiation_wavelength     0.71073
_diffrn_radiation_source     'fine-focus sealed tube'
_diffrn_radiation_monochromator     graphite
_diffrn_measurement_device_type     'Nonius KappaCCD'
_diffrn_measurement_device     '95mm CCD camera on \k-goniostat'
_diffrn_measurement_method     'CCD rotation images, thick slices'
_diffrn_detector_area_resol_mean     ?
_diffrn_reflns_number     15908
_diffrn_reflns_av_R_equivalents     0.0400
_diffrn_reflns_av_sigmaI/netI     0.0275
_diffrn_reflns_theta_min     2.81
_diffrn_reflns_theta_max     27.49
_diffrn_reflns_theta_full     27.00
_diffrn_measured_fraction_theta_max     0.983
_diffrn_measured_fraction_theta_full     0.994
_diffrn_reflns_limit_h_min     -12
_diffrn_reflns_limit_h_max     12
_diffrn_reflns_limit_k_min     -14
_diffrn_reflns_limit_k_max     14
_diffrn_reflns_limit_l_min     -17
_diffrn_reflns_limit_l_max     17
_diffrn_standards_number     0
_diffrn_standards_interval_count     .
_diffrn_standards_interval_time     .
_diffrn_standards_decay_%     ?
_refine_special_details
;
Refinement of <i>F</i>^2^ against ALL reflections. The weighted <i>R</i>-factor
<i>wR</i> and goodness of fit <i>S</i> are based on <i>F</i>^2^, conventional
<i>R</i>-factors <i>R</i> are based on <i>F</i>, with <i>F</i> set to zero for
negative <i>F</i>^2^. The threshold expression of <i>F</i>^2^ >
\s(<i>F</i>^2^) is used only for calculating <i>R</i>-factors(gt) <i>etc</i>.
and is not relevant to the choice of reflections for refinement.
<i>R</i>-factors based on <i>F</i>^2^ are statistically about twice as large
as those based on <i>F</i>, and <i>R</i>- factors based on ALL data will be
even larger.
;
_reflns_number_total     3288
_reflns_number_gt     2424
_reflns_threshold_expression     I>2\s(I)
_refine_ls_structure_factor_coef     Fsqd
_refine_ls_matrix_type     full
_refine_ls_R_factor_all     0.0672
_refine_ls_R_factor_gt     0.0484
_refine_ls_wR_factor_gt     0.1318
_refine_ls_wR_factor_ref     0.1510
_refine_ls_goodness_of_fit_ref     1.022
_refine_ls_restrained_S_all     1.022
_refine_ls_number_reflns     3288
_refine_ls_number_parameters     246
_refine_ls_number_restraints     0
_refine_ls_hydrogen_treatment     constr
_refine_ls_weighting_scheme     calc
_refine_ls_weighting_details
         'calc w=1/[\s^2^(Fo^2^)+(0.0910P)^2^+0.2737P] where P=(Fo^2^+2Fc^2^)/3'
_atom_sites_solution_hydrogens     geom
_atom_sites_solution_primary     direct
_atom_sites_solution_secondary     difmap
_refine_ls_shift/su_max     0.000
_refine_ls_shift/su_mean     0.000
_refine_diff_density_max     0.295
_refine_diff_density_min     -0.242
_refine_ls_extinction_method     'SHELXL97 (Sheldrick, 2008)'
_refine_ls_extinction_coef     0.045(6)
_refine_ls_extinction_expression
                                  'Fc^*^=kFc[1+0.001xFc^2^\l^3^/sin(2\q)]^-1/4^'
loop_
    _atom_type_symbol
    _atom_type_description
    _atom_type_scat_dispersion_real
    _atom_type_scat_dispersion_imag
    _atom_type_scat_source
    'C' 'C' 0.0033 0.0016
                         'International Tables Vol C Tables 4.2.6.8 and 6.1.1.4'
    'H' 'H' 0.0000 0.0000
                         'International Tables Vol C Tables 4.2.6.8 and 6.1.1.4'
    'Cl' 'Cl' 0.1484 0.1585
                         'International Tables Vol C Tables 4.2.6.8 and 6.1.1.4'
    'N' 'N' 0.0061 0.0033
                         'International Tables Vol C Tables 4.2.6.8 and 6.1.1.4'
    'O' 'O' 0.0106 0.0060
                         'International Tables Vol C Tables 4.2.6.8 and 6.1.1.4'
_computing_data_collection     'COLLECT (Nonius, 2000)'
_computing_cell_refinement     'SCALEPACK (Otwinowski & Minor, 1997)'
_computing_data_reduction     'DENZO and SCALEPACK (Otwinowski & Minor, 1997)'
_computing_structure_solution     'SHELXS97 (Sheldrick, 2008)'
_computing_structure_refinement     'SHELXL97 (Sheldrick, 2008)'
_computing_molecular_graphics
 'ORTEP-3 for Windows (Farrugia, 2012) and Mercury (Macrae <i>et al.</i>, 2006)'
_computing_publication_material     'WinGX (Farrugia, 2012)'
loop_
    _atom_site_type_symbol
    _atom_site_label
    _atom_site_fract_x
    _atom_site_fract_y
    _atom_site_fract_z
    _atom_site_U_iso_or_equiv
    _atom_site_adp_type
    _atom_site_calc_flag
    _atom_site_refinement_flags
    _atom_site_occupancy
    _atom_site_symmetry_multiplicity
    _atom_site_disorder_assembly
    _atom_site_disorder_group
    Cl Cl1 0.70639(6) 0.72855(7) 1.22374(4) 0.0773(3) Uani d . 1 1 A .
    N N1 0.2976(2) 0.57696(14) 0.65153(12) 0.0561(4) Uani d . 1 1 . .
    N N2 -0.07414(19) 0.80404(16) 0.47344(13) 0.0582(4) Uani d . 1 1 . .
    N N3 0.1244(2) 0.95193(16) 0.78955(13) 0.0630(5) Uani d . 1 1 . .
    O O1 0.40062(19) 0.57284(15) 0.70877(13) 0.0772(5) Uani d . 1 1 . .
    O O2 0.2690(3) 0.50235(18) 0.59209(18) 0.1161(9) Uani d . 1 1 . .
    O O3 -0.0786(2) 0.72668(17) 0.41290(15) 0.0935(7) Uani d . 1 1 . .
    O O4 -0.14293(19) 0.89346(16) 0.46545(13) 0.0783(5) Uani d . 1 1 . .
    O O5A 0.0210(6) 1.0035(5) 0.7997(4) 0.1039(15) Uani d P 0.61 1 A 1
    O O6A 0.2343(8) 0.9689(6) 0.8395(6) 0.169(3) Uani d P 0.61 1 A 1
    O O5B 0.0649(8) 1.0471(5) 0.7629(5) 0.0839(18) Uani d P 0.39 1 A 2
    O O6B 0.1736(9) 0.9336(6) 0.8683(3) 0.083(2) Uani d P 0.39 1 A 2
    O O7 0.31371(15) 0.75992(11) 0.80241(10) 0.0511(3) Uani d . 1 1 A .
    O O8 0.19504(17) 0.61439(15) 0.87062(11) 0.0698(5) Uani d . 1 1 A .
    C C1 0.21381(19) 0.76369(15) 0.72449(12) 0.0427(4) Uani d . 1 1 . .
    C C2 0.20321(19) 0.67959(15) 0.65074(12) 0.0438(4) Uani d . 1 1 A .
    C C3 0.1074(2) 0.69124(15) 0.56973(13) 0.0469(4) Uani d . 1 1 . .
    H H3 0.1000 0.6339 0.5214 0.056 Uiso calc R 1 1 A .
    C C4 0.0233(2) 0.78926(15) 0.56216(13) 0.0461(4) Uani d . 1 1 A .
    C C5 0.0276(2) 0.87387(16) 0.63325(13) 0.0479(4) Uani d . 1 1 . .
    H H5 -0.0319 0.9387 0.6274 0.057 Uiso calc R 1 1 A .
    C C6 0.1229(2) 0.85976(15) 0.71372(12) 0.0455(4) Uani d . 1 1 A .
    C C7 0.2931(2) 0.67990(16) 0.87591(12) 0.0457(4) Uani d . 1 1 . .
    C C8 0.40200(19) 0.69270(15) 0.95775(12) 0.0435(4) Uani d . 1 1 A .
    C C9 0.5009(2) 0.78335(17) 0.96322(14) 0.0522(5) Uani d . 1 1 . .
    H H9 0.5037 0.8366 0.9119 0.063 Uiso calc R 1 1 A .
    C C10 0.5950(2) 0.79402(19) 1.04504(15) 0.0574(5) Uani d . 1 1 A .
    H H10 0.6607 0.8549 1.0494 0.069 Uiso calc R 1 1 . .
    C C11 0.5907(2) 0.71382(18) 1.12019(14) 0.0528(5) Uani d . 1 1 . .
    C C12 0.4945(2) 0.62241(17) 1.11557(13) 0.0513(4) Uani d . 1 1 A .
    H H12 0.4936 0.5687 1.1667 0.062 Uiso calc R 1 1 . .
    C C13 0.3999(2) 0.61173(16) 1.03421(12) 0.0469(4) Uani d . 1 1 . .
    H H13 0.3346 0.5505 1.0302 0.056 Uiso calc R 1 1 A .
loop_
    _atom_site_aniso_label
    _atom_site_aniso_U_11
    _atom_site_aniso_U_22
    _atom_site_aniso_U_33
    _atom_site_aniso_U_12
    _atom_site_aniso_U_13
    _atom_site_aniso_U_23
    Cl1 0.0639(4) 0.1147(6) 0.0505(3) -0.0004(3) -0.0189(2) 0.0022(3)
    N1 0.0678(11) 0.0510(9) 0.0490(9) 0.0095(7) 0.0005(8) 0.0062(7)
    N2 0.0568(10) 0.0640(10) 0.0517(9) -0.0021(8) -0.0134(7) 0.0040(8)
    N3 0.0814(13) 0.0564(10) 0.0505(10) 0.0037(9) -0.0019(9) -0.0080(8)
    O1 0.0779(11) 0.0792(11) 0.0725(11) 0.0261(9) -0.0106(9) 0.0079(8)
    O2 0.150(2) 0.0794(12) 0.1119(16) 0.0508(13) -0.0479(14) -0.0421(12)
    O3 0.1134(16) 0.0845(12) 0.0754(12) 0.0096(10) -0.0499(11) -0.0188(9)
    O4 0.0763(11) 0.0838(11) 0.0717(10) 0.0233(9) -0.0195(8) 0.0077(8)
    O5A 0.119(4) 0.093(3) 0.100(4) 0.039(3) 0.012(2) -0.036(3)
    O6A 0.159(6) 0.114(4) 0.217(8) 0.052(4) -0.115(5) -0.106(5)
    O5B 0.107(5) 0.066(4) 0.076(4) 0.025(3) -0.022(3) -0.022(3)
    O6B 0.144(6) 0.080(4) 0.0251(16) -0.010(3) -0.008(2) -0.0062(19)
    O7 0.0551(8) 0.0567(7) 0.0399(6) -0.0104(6) -0.0098(5) 0.0117(5)
    O8 0.0708(10) 0.0877(10) 0.0489(8) -0.0328(8) -0.0119(6) 0.0194(7)
    C1 0.0458(9) 0.0473(9) 0.0344(8) -0.0055(7) -0.0011(7) 0.0073(7)
    C2 0.0508(10) 0.0414(8) 0.0390(8) 0.0001(7) 0.0005(7) 0.0060(7)
    C3 0.0569(11) 0.0440(9) 0.0394(8) -0.0039(7) -0.0013(7) -0.0003(7)
    C4 0.0469(10) 0.0506(10) 0.0398(9) -0.0033(7) -0.0052(7) 0.0049(7)
    C5 0.0492(10) 0.0487(9) 0.0456(9) 0.0030(7) 0.0019(7) 0.0045(8)
    C6 0.0532(10) 0.0454(9) 0.0379(8) -0.0015(7) 0.0037(7) -0.0008(7)
    C7 0.0515(10) 0.0521(9) 0.0333(8) -0.0019(8) 0.0018(7) 0.0028(7)
    C8 0.0462(9) 0.0497(9) 0.0344(8) 0.0027(7) 0.0012(7) -0.0005(7)
    C9 0.0554(11) 0.0614(11) 0.0391(9) -0.0068(8) -0.0027(8) 0.0059(8)
    C10 0.0570(12) 0.0676(12) 0.0465(10) -0.0103(9) -0.0055(8) -0.0004(9)
    C11 0.0468(10) 0.0723(12) 0.0384(9) 0.0095(9) -0.0044(7) -0.0026(8)
    C12 0.0543(11) 0.0598(11) 0.0396(9) 0.0112(8) 0.0005(7) 0.0073(8)
    C13 0.0510(10) 0.0497(9) 0.0399(9) 0.0038(7) 0.0019(7) 0.0026(7)
_geom_special_details
;
 All esds (except the esd in the dihedral angle between two l.s. planes)
 are estimated using the full covariance matrix.  The cell esds are taken
 into account individually in the estimation of esds in distances, angles
 and torsion angles; correlations between esds in cell parameters are only
 used when they are defined by crystal symmetry.  An approximate (isotropic)
 treatment of cell esds is used for estimating esds involving l.s. planes.
;
loop_
    _geom_bond_atom_site_label_1
    _geom_bond_atom_site_label_2
    _geom_bond_site_symmetry_2
    _geom_bond_distance
    _geom_bond_publ_flag
    Cl1 C11 . 1.7301(19) ?
    N1 O2 . 1.197(2) ?
    N1 O1 . 1.201(2) ?
    N1 C2 . 1.472(2) ?
    N2 O3 . 1.210(2) ?
    N2 O4 . 1.213(2) ?
    N2 C4 . 1.476(2) ?
    N3 O5A . 1.149(5) ?
    N3 O6B . 1.159(6) ?
    N3 O6A . 1.212(6) ?
    N3 O5B . 1.269(7) ?
    N3 C6 . 1.477(2) ?
    O7 C1 . 1.369(2) ?
    O7 C7 . 1.380(2) ?
    O8 C7 . 1.185(2) ?
    C1 C2 . 1.392(2) ?
    C1 C6 . 1.395(3) ?
    C2 C3 . 1.383(2) ?
    C3 C4 . 1.373(3) ?
    C3 H3 . 0.9300 ?
    C4 C5 . 1.370(3) ?
    C5 C6 . 1.377(3) ?
    C5 H5 . 0.9300 ?
    C7 C8 . 1.468(2) ?
    C8 C9 . 1.391(3) ?
    C8 C13 . 1.396(2) ?
    C9 C10 . 1.380(3) ?
    C9 H9 . 0.9300 ?
    C10 C11 . 1.379(3) ?
    C10 H10 . 0.9300 ?
    C11 C12 . 1.381(3) ?
    C12 C13 . 1.379(3) ?
    C12 H12 . 0.9300 ?
    C13 H13 . 0.9300 ?
loop_
    _geom_angle_atom_site_label_1
    _geom_angle_atom_site_label_2
    _geom_angle_atom_site_label_3
    _geom_angle_site_symmetry_1
    _geom_angle_site_symmetry_3
    _geom_angle
    _geom_angle_publ_flag
    O2 N1 O1 . . 123.13(18) ?
    O2 N1 C2 . . 117.33(18) ?
    O1 N1 C2 . . 119.51(17) ?
    O3 N2 O4 . . 124.39(18) ?
    O3 N2 C4 . . 117.75(17) ?
    O4 N2 C4 . . 117.86(17) ?
    O5A N3 O6B . . 105.7(5) ?
    O5A N3 O6A . . 122.7(4) ?
    O6B N3 O5B . . 124.2(5) ?
    O6A N3 O5B . . 111.3(5) ?
    O5A N3 C6 . . 118.8(3) ?
    O6B N3 C6 . . 120.1(4) ?
    O6A N3 C6 . . 118.5(3) ?
    O5B N3 C6 . . 115.6(3) ?
    C1 O7 C7 . . 117.57(14) ?
    O7 C1 C2 . . 123.42(16) ?
    O7 C1 C6 . . 119.22(16) ?
    C2 C1 C6 . . 117.23(16) ?
    C3 C2 C1 . . 121.39(16) ?
    C3 C2 N1 . . 116.22(16) ?
    C1 C2 N1 . . 122.31(16) ?
    C4 C3 C2 . . 118.59(17) ?
    C4 C3 H3 . . 120.7 ?
    C2 C3 H3 . . 120.7 ?
    C5 C4 C3 . . 122.47(17) ?
    C5 C4 N2 . . 119.06(16) ?
    C3 C4 N2 . . 118.47(16) ?
    C4 C5 C6 . . 117.85(17) ?
    C4 C5 H5 . . 121.1 ?
    C6 C5 H5 . . 121.1 ?
    C5 C6 C1 . . 122.43(16) ?
    C5 C6 N3 . . 116.64(16) ?
    C1 C6 N3 . . 120.93(17) ?
    O8 C7 O7 . . 121.40(16) ?
    O8 C7 C8 . . 127.36(16) ?
    O7 C7 C8 . . 111.19(15) ?
    C9 C8 C13 . . 119.90(17) ?
    C9 C8 C7 . . 122.85(16) ?
    C13 C8 C7 . . 117.20(16) ?
    C10 C9 C8 . . 119.82(18) ?
    C10 C9 H9 . . 120.1 ?
    C8 C9 H9 . . 120.1 ?
    C11 C10 C9 . . 119.50(19) ?
    C11 C10 H10 . . 120.2 ?
    C9 C10 H10 . . 120.2 ?
    C10 C11 C12 . . 121.54(17) ?
    C10 C11 Cl1 . . 119.54(16) ?
    C12 C11 Cl1 . . 118.91(15) ?
    C13 C12 C11 . . 119.16(17) ?
    C13 C12 H12 . . 120.4 ?
    C11 C12 H12 . . 120.4 ?
    C12 C13 C8 . . 120.06(18) ?
    C12 C13 H13 . . 120.0 ?
    C8 C13 H13 . . 120.0 ?
loop_
    _geom_torsion_atom_site_label_1
    _geom_torsion_atom_site_label_2
    _geom_torsion_atom_site_label_3
    _geom_torsion_atom_site_label_4
    _geom_torsion_site_symmetry_1
    _geom_torsion_site_symmetry_2
    _geom_torsion_site_symmetry_3
    _geom_torsion_site_symmetry_4
    _geom_torsion
    _geom_torsion_publ_flag
    C7 O7 C1 C2 . . . . -74.2(2) ?
    C7 O7 C1 C6 . . . . 109.99(18) ?
    O7 C1 C2 C3 . . . . -175.31(15) ?
    C6 C1 C2 C3 . . . . 0.5(2) ?
    O7 C1 C2 N1 . . . . 1.4(3) ?
    C6 C1 C2 N1 . . . . 177.23(15) ?
    O2 N1 C2 C3 . . . . -12.3(3) ?
    O1 N1 C2 C3 . . . . 165.66(18) ?
    O2 N1 C2 C1 . . . . 170.8(2) ?
    O1 N1 C2 C1 . . . . -11.2(3) ?
    C1 C2 C3 C4 . . . . 1.1(3) ?
    N1 C2 C3 C4 . . . . -175.83(16) ?
    C2 C3 C4 C5 . . . . -2.1(3) ?
    C2 C3 C4 N2 . . . . 177.22(16) ?
    O3 N2 C4 C5 . . . . -178.2(2) ?
    O4 N2 C4 C5 . . . . 2.8(3) ?
    O3 N2 C4 C3 . . . . 2.4(3) ?
    O4 N2 C4 C3 . . . . -176.62(19) ?
    C3 C4 C5 C6 . . . . 1.5(3) ?
    N2 C4 C5 C6 . . . . -177.86(16) ?
    C4 C5 C6 C1 . . . . 0.2(3) ?
    C4 C5 C6 N3 . . . . -179.55(17) ?
    O7 C1 C6 C5 . . . . 174.83(15) ?
    C2 C1 C6 C5 . . . . -1.2(3) ?
    O7 C1 C6 N3 . . . . -5.4(2) ?
    C2 C1 C6 N3 . . . . 178.57(16) ?
    O5A N3 C6 C5 . . . . 28.5(4) ?
    O6B N3 C6 C5 . . . . 161.0(5) ?
    O6A N3 C6 C5 . . . . -152.5(5) ?
    O5B N3 C6 C5 . . . . -16.5(5) ?
    O5A N3 C6 C1 . . . . -151.2(4) ?
    O6B N3 C6 C1 . . . . -18.8(5) ?
    O6A N3 C6 C1 . . . . 27.7(6) ?
    O5B N3 C6 C1 . . . . 163.7(4) ?
    C1 O7 C7 O8 . . . . 2.2(3) ?
    C1 O7 C7 C8 . . . . -175.40(14) ?
    O8 C7 C8 C9 . . . . -170.4(2) ?
    O7 C7 C8 C9 . . . . 6.9(3) ?
    O8 C7 C8 C13 . . . . 7.0(3) ?
    O7 C7 C8 C13 . . . . -175.63(15) ?
    C13 C8 C9 C10 . . . . -1.1(3) ?
    C7 C8 C9 C10 . . . . 176.21(17) ?
    C8 C9 C10 C11 . . . . 0.6(3) ?
    C9 C10 C11 C12 . . . . 0.2(3) ?
    C9 C10 C11 Cl1 . . . . -178.89(16) ?
    C10 C11 C12 C13 . . . . -0.5(3) ?
    Cl1 C11 C12 C13 . . . . 178.57(14) ?
    C11 C12 C13 C8 . . . . 0.0(3) ?
    C9 C8 C13 C12 . . . . 0.8(3) ?
    C7 C8 C13 C12 . . . . -176.69(16) ?
loop_
    _geom_hbond_atom_site_label_D
    _geom_hbond_atom_site_label_H
    _geom_hbond_atom_site_label_A
    _geom_hbond_site_symmetry_A
    _geom_hbond_distance_DH
    _geom_hbond_distance_HA
    _geom_hbond_distance_DA
    _geom_hbond_angle_DHA
    C13 H13 O4 2_546 0.93 2.55 3.472(3) 173.8
    C5 H5 O8 2_556 0.93 2.53 3.457(2) 174.4
    C3 H3 O6B 4_575 0.93 2.36 3.188(5) 147.4
    C12 H12 O1 3_667 0.93 2.51 3.377(2) 156.0
data_global
_journal_date_recd_electronic     2013-02-25
_journal_date_accepted     2013-03-17
_journal_name_full     'Acta Crystallographica, Section E'
_journal_year     2013
_journal_volume     69
_journal_issue      4
_journal_page_first     o570
_journal_page_last     o570
_journal_paper_category     QO
_journal_paper_doi     10.1107/S1600536813007332
_journal_coeditor_code     LH5591
_publ_contact_author_name     'Dr. Rodolfo Moreno-Fuquen'
_publ_contact_author_address
;
     Departamento de Qu\'imica. Facultad de Ciencias,
     Universidad del Valle, Apartado 25360, Santiago de Cali,
     Colombia
;
_publ_contact_author_email     'rodimo26@yahoo.es'
_publ_contact_author_fax     '57 23 392440'
_publ_contact_author_phone     '57 23 393248'
_publ_section_title
;
2,4,6-Trinitrophenyl 4-chlorobenzoate
;
loop_
    _publ_author_name
    _publ_author_address
    'Moreno-Fuquen, Rodolfo'
;    Departamento de Qu\'imica -- Facultad de Ciencias,
     Universidad del Valle
     Apartado 25360, Santiago de Cali,
     Colombia
;
    'Mosquera, Fabricio'
;    Departamento de Qu\'imica -- Facultad de Ciencias,
     Universidad del Valle
     Apartado 25360, Santiago de Cali,
     Colombia
;
    'Ellena, Javier'
;    Instituto de F\'isica de S\~ao Carlos, IFSC,
      Universidade de S\~ao Paulo, USP,
      S\~ao Carlos, SP,
      Brazil
;
    'Tenorio, Juan C.'
;    Instituto de F\'isica de S\~ao Carlos, IFSC,
      Universidade de S\~ao Paulo, USP,
      S\~ao Carlos, SP,
      Brazil
;
    'De Simone, Carlos A.'
;    Instituto de F\'isica de S\~ao Carlos, IFSC,
      Universidade de S\~ao Paulo, USP,
      S\~ao Carlos, SP,
      Brazil
;
_iucr_refine_instructions_details
;
TITL import in P 21/c
CELL  0.71073   9.3526  11.4793  13.6089   90.000   93.612   90.000
ZERR     4.00   0.0003   0.0003   0.0004    0.000    0.002    0.000
LATT   1
SYMM  - X, 1/2 + Y, 1/2 - Z
SFAC  C    H    CL   N    O
UNIT  52   24   4    12   32
MERG   2
MPLA C1 C2 C3 C4 C5 C6
MPLA C1 O7 C7 O8 C8
MPLA C8 C9 C10 C11 C12 C13
MPLA C1 C2 C3 C4 C5 C6
MPLA C2 N1 O1 O2
MPLA C4 N2 O3 O4
MPLA C1 C2 C3 C4 C5 C6
MPLA C1 C2 C3 C4 C5 C6
EQIV $1  -x,+y-1/2,-z+1/2+1
EQIV $2  -x,+y+1/2,-z+1/2+1
EQIV $3  x,-y+3/2,+z-1/2
EQIV $4  -x+1,-y+1,-z+2
HTAB C13 O4_$1
HTAB C5 O8_$2
HTAB C3 O6B_$3
HTAB C12 O1_$4
FMAP   2
PLAN    5
SIZE     0.24   0.31   0.35
ACTA    54.00
BOND
BOND   $H
CONF
LIST   4
L.S.  10
TEMP    20.00
WGHT    0.091000    0.273700
EXTI    0.045469
FVAR       0.92507   0.39367
CL1   3    0.706389    0.728546    1.223737    11.00000    0.06386    0.11471 =
         0.05047    0.00224   -0.01894   -0.00043
N1    4    0.297611    0.576964    0.651531    11.00000    0.06775    0.05100 =
         0.04902    0.00624    0.00050    0.00951
N2    4   -0.074136    0.804035    0.473437    11.00000    0.05684    0.06402 =
         0.05166    0.00400   -0.01342   -0.00210
N3    4    0.124411    0.951935    0.789551    11.00000    0.08137    0.05640 =
         0.05048   -0.00803   -0.00186    0.00367
O1    5    0.400622    0.572844    0.708766    11.00000    0.07786    0.07923 =
         0.07253    0.00789   -0.01059    0.02614
O2    5    0.268954    0.502354    0.592086    11.00000    0.14998    0.07938 =
         0.11194   -0.04211   -0.04791    0.05076
O3    5   -0.078576    0.726677    0.412900    11.00000    0.11337    0.08451 =
         0.07544   -0.01881   -0.04986    0.00959
O4    5   -0.142929    0.893464    0.465449    11.00000    0.07626    0.08382 =
         0.07171    0.00772   -0.01952    0.02328
PART 1
O5A   5    0.021022    1.003500    0.799688    10.60633    0.11922    0.09306 =
         0.09990   -0.03623    0.01163    0.03858
O6A   5    0.234333    0.968884    0.839480    10.60633    0.15856    0.11436 =
         0.21746   -0.10609   -0.11463    0.05202
PART 2
O5B   5    0.064867    1.047093    0.762895    10.39367    0.10673    0.06565 =
         0.07586   -0.02207   -0.02161    0.02536
O6B   5    0.173555    0.933623    0.868338    10.39367    0.14355    0.07964 =
         0.02506   -0.00624   -0.00817   -0.01030
PART 0
O7    5    0.313706    0.759922    0.802413    11.00000    0.05507    0.05669 =
         0.03987    0.01169   -0.00980   -0.01045
O8    5    0.195040    0.614393    0.870619    11.00000    0.07081    0.08771 =
         0.04889    0.01938   -0.01186   -0.03277
C1    1    0.213813    0.763692    0.724487    11.00000    0.04581    0.04726 =
         0.03442    0.00725   -0.00113   -0.00554
C2    1    0.203214    0.679587    0.650737    11.00000    0.05085    0.04137 =
         0.03898    0.00600    0.00049    0.00006
C3    1    0.107350    0.691243    0.569725    11.00000    0.05690    0.04397 =
         0.03938   -0.00032   -0.00125   -0.00392
AFIX  43
H3    2    0.100005    0.633901    0.521395    11.00000   -1.20000
AFIX   0
C4    1    0.023258    0.789257    0.562161    11.00000    0.04694    0.05058 =
         0.03977    0.00493   -0.00524   -0.00332
C5    1    0.027589    0.873865    0.633246    11.00000    0.04916    0.04873 =
         0.04558    0.00449    0.00192    0.00297
AFIX  43
H5    2   -0.031897    0.938739    0.627369    11.00000   -1.20000
AFIX   0
C6    1    0.122899    0.859762    0.713721    11.00000    0.05319    0.04542 =
         0.03790   -0.00080    0.00369   -0.00151
C7    1    0.293135    0.679901    0.875907    11.00000    0.05146    0.05211 =
         0.03328    0.00284    0.00179   -0.00190
C8    1    0.402003    0.692697    0.957745    11.00000    0.04620    0.04971 =
         0.03444   -0.00053    0.00122    0.00267
C9    1    0.500949    0.783352    0.963218    11.00000    0.05542    0.06135 =
         0.03909    0.00592   -0.00274   -0.00677
AFIX  43
H9    2    0.503720    0.836610    0.911876    11.00000   -1.20000
AFIX   0
C10   1    0.594963    0.794021    1.045040    11.00000    0.05697    0.06759 =
         0.04651   -0.00035   -0.00555   -0.01027
AFIX  43
H10   2    0.660717    0.854861    1.049444    11.00000   -1.20000
AFIX   0
C11   1    0.590676    0.713821    1.120190    11.00000    0.04683    0.07235 =
         0.03841   -0.00264   -0.00444    0.00948
C12   1    0.494532    0.622405    1.115575    11.00000    0.05428    0.05980 =
         0.03957    0.00728    0.00047    0.01118
AFIX  43
H12   2    0.493615    0.568715    1.166707    11.00000   -1.20000
AFIX   0
C13   1    0.399911    0.611726    1.034209    11.00000    0.05105    0.04971 =
         0.03993    0.00257    0.00191    0.00378
AFIX  43
H13   2    0.334631    0.550536    1.030248    11.00000   -1.20000
HKLF 4
REM  import in P 21/c
REM R1 =  0.0484 for   2424 Fo > 4sig(Fo)  and  0.0672 for all   3288 data
REM    246 parameters refined using      0 restraints
END
WGHT      0.0911      0.2714
REM Highest difference peak  0.295,  deepest hole -0.242,  1-sigma level  0.057
Q1    1   0.6206  0.7213  1.1459  11.00000  0.05    0.24
Q2    1   0.8122  0.7329  1.3044  11.00000  0.05    0.24
Q3    1   0.7198  0.8227  1.2211  11.00000  0.05    0.23
Q4    1  -0.1868  0.7986  0.3885  11.00000  0.05    0.23
Q5    1   0.2473  1.0055  0.7843  11.00000  0.05    0.20
;
