# Supplementary material for: 2,4,6-Trinitro­phenyl 4-chloro­benzoate
Source: Acta Crystallogr Sect E Struct Rep Online. 2013 Mar 23;69(Pt 4):o570. doi: 10.1107/S1600536813007332 (PMC3629618; doi:10.1107/S1600536813007332)
Supplement: Supplementary file 2 [file e-69-0o570-Isup2.hkl]

#
# h,k,l, Fc-squared, Fo-squared, sigma(Fo-squared) and status flag
#
data_I
_shelx_title ' import in P 21/c'
_shelx_refln_list_code          4
_shelx_F_calc_maximum       96.54
_exptl_crystal_F_000       744.00
_reflns_d_resolution_high  0.7699
 
loop_
 _symmetry_equiv_pos_as_xyz
 'x, y, z'
 '-x, y+1/2, -z+1/2'
 '-x, -y, -z'
 'x, -y-1/2, z-1/2'
 
_cell_length_a     9.3526
_cell_length_b    11.4793
_cell_length_c    13.6089
_cell_angle_alpha  90.000
_cell_angle_beta   93.612
_cell_angle_gamma  90.000
 
_shelx_F_squared_multiplier     1.000
 
loop_
 _refln_index_h
 _refln_index_k
 _refln_index_l
 _refln_F_squared_calc
 _refln_F_squared_meas
 _refln_F_squared_sigma
 _refln_observed_status
   2   0   0     1242.37     1202.48     27.45 o
   3   0   0      665.93      515.63     12.43 o
   4   0   0        0.99        0.58      1.02 o
   5   0   0      829.89      746.69     14.87 o
   6   0   0       59.97       64.77      2.48 o
   7   0   0      479.13      530.01     11.66 o
   8   0   0       38.20       44.15      2.47 o
   9   0   0      175.93      200.38      6.49 o
  10   0   0      885.42     1100.33     27.34 o
  11   0   0      141.32      145.77     10.71 o
   1   1   0     3967.15     1502.60    576.91 o
   2   1   0      221.49      216.35      3.41 o
   3   1   0      544.94      481.95      7.28 o
   4   1   0     1483.92     1393.53     20.17 o
   5   1   0      188.67      167.55      2.89 o
   6   1   0      496.43      508.94      7.51 o
   7   1   0       59.39       59.42      1.83 o
   8   1   0       72.86       73.84      2.37 o
   9   1   0       21.07       15.83      1.44 o
  10   1   0      146.48      166.29      4.45 o
  11   1   0       85.12       86.13      3.86 o
   1   2   0     1068.04     1002.43     21.10 o
   2   2   0       12.56       30.62      4.60 o
   3   2   0     1055.12      991.29     16.59 o
   4   2   0       13.27       11.32      2.51 o
   5   2   0      832.01      751.64     11.30 o
   6   2   0       16.32       18.07      1.00 o
   7   2   0        8.97        9.48      1.05 o
   8   2   0      244.40      253.91      5.53 o
   9   2   0       25.82       27.37      2.08 o
  10   2   0      281.16      330.64      8.63 o
  11   2   0       20.08       14.01      2.12 o
   1   3   0     7974.56     8273.63    280.91 o
   2   3   0     1392.75     1328.49     19.07 o
   3   3   0      839.89      885.33     14.47 o
   4   3   0       42.97       39.88      1.37 o
   5   3   0      211.24      211.46      5.20 o
   6   3   0       88.31      100.12      2.43 o
   7   3   0       82.44       90.36      2.63 o
   8   3   0      243.47      275.95      7.93 o
   9   3   0      118.04      135.77      4.01 o
  10   3   0       39.82       37.64      2.32 o
  11   3   0       22.44       25.33      3.46 o
   0   4   0     3298.80     3347.86     51.93 o
   1   4   0        7.76       10.06      0.49 o
   2   4   0     1256.63     1246.61     34.43 o
   3   4   0     4224.25     4314.98     70.19 o
   4   4   0     1027.92     1106.51     16.57 o
   5   4   0      700.25      718.67     12.51 o
   6   4   0      141.44      147.81      3.29 o
   7   4   0       14.95       15.12      1.31 o
   8   4   0       79.69       85.76      2.88 o
   9   4   0        0.24       -0.95      1.28 o
  10   4   0       19.55       19.80      2.09 o
  11   4   0        0.17       -2.56      2.56 o
   1   5   0        0.70       -0.31      0.31 o
   2   5   0      275.40      277.92      4.52 o
   3   5   0      274.48      360.68      8.40 o
   4   5   0      157.27      125.73      2.57 o
   5   5   0      197.05      186.12      3.77 o
   6   5   0        9.29        3.24      1.05 o
   7   5   0        0.91        2.42      0.95 o
   8   5   0       62.90       62.52      3.04 o
   9   5   0        6.12        2.45      1.21 o
  10   5   0        9.44        9.29      1.91 o
  11   5   0       15.44       14.51      2.94 o
   0   6   0     1394.21     1290.02     44.36 o
   1   6   0      466.63      480.13      6.08 o
   2   6   0      216.99      213.08      4.02 o
   3   6   0       81.69       96.09      5.42 o
   4   6   0       41.81       37.03      1.39 o
   5   6   0       53.68       58.38      1.88 o
   6   6   0       25.52       21.79      1.29 o
   7   6   0        6.45        6.96      1.05 o
   8   6   0       32.60       31.32      1.72 o
   9   6   0        3.57        0.27      1.23 o
  10   6   0       13.35       11.44      1.76 o
  11   6   0       14.81       24.31      5.49 o
   1   7   0      203.75      216.72      3.70 o
   2   7   0      139.27      131.00      2.49 o
   3   7   0       24.95       21.11      1.22 o
   4   7   0       14.02       12.31      1.10 o
   5   7   0      134.29      174.40      3.66 o
   6   7   0      294.63      315.41      5.32 o
   7   7   0       45.73       39.40      1.72 o
   8   7   0       20.11       15.04      1.48 o
   9   7   0        2.04        1.29      1.46 o
  10   7   0        6.52        4.72      1.84 o
   0   8   0        8.25        8.96      1.34 o
   1   8   0        2.39        2.86      0.41 o
   2   8   0       58.88       56.39      1.58 o
   3   8   0        4.24        2.40      0.73 o
   4   8   0      305.80      330.59      7.12 o
   5   8   0        4.69        3.12      0.80 o
   6   8   0      196.59      176.83      3.86 o
   7   8   0        0.01       -0.99      0.99 o
   8   8   0        1.16        2.71      1.33 o
   9   8   0        0.11        0.29      1.37 o
  10   8   0        6.40        2.40      3.51 o
   1   9   0        4.32        2.84      0.80 o
   2   9   0       93.58       85.03      1.96 o
   3   9   0       17.02       18.84      1.14 o
   4   9   0        0.24        0.12      0.68 o
   5   9   0       17.81       11.49      1.56 o
   6   9   0        0.99        2.10      0.92 o
   7   9   0        0.18       -0.15      1.15 o
   8   9   0        8.79        9.00      1.41 o
   9   9   0        4.28        2.64      1.84 o
   0  10   0      201.22      255.53     17.28 o
   1  10   0       17.49       17.22      1.65 o
   2  10   0       84.45       85.71      2.86 o
   3  10   0        1.82        2.56      0.70 o
   4  10   0        2.83        3.50      0.81 o
   5  10   0       57.33       62.03      2.59 o
   6  10   0       46.82       39.94      2.01 o
   7  10   0        3.56        3.70      1.31 o
   8  10   0        0.30        1.93      2.19 o
   1  11   0       49.05       58.32      4.25 o
   2  11   0        0.73        3.66      1.05 o
   3  11   0        3.69        5.35      2.46 o
   4  11   0        0.31        0.95      0.62 o
   5  11   0        7.66        5.13      0.84 o
   6  11   0        7.05        7.10      1.07 o
   7  11   0        0.92       -0.68      1.34 o
   8  11   0        0.27        0.86      1.76 o
   0  12   0       71.16       86.17      9.82 o
   1  12   0       16.33       11.52      2.01 o
   2  12   0      236.36      265.93     13.85 o
   3  12   0       19.46       15.88      1.54 o
   4  12   0       11.87        9.11      1.50 o
   5  12   0        7.11        4.45      0.59 o
   6  12   0        0.05       -0.03      0.98 o
   7  12   0        0.13        0.17      1.74 o
   1  13   0       18.75       24.81      2.73 o
   2  13   0       49.35       54.48      3.49 o
   3  13   0       17.33       14.73      2.22 o
   4  13   0        1.52       -1.11      3.04 o
   5  13   0        1.09       -1.96      2.41 o
   0  14   0        0.01        2.43      2.26 o
   1  14   0        0.01        0.77      1.88 o
   2  14   0       20.33        8.75      2.11 o
   3  14   0        4.17        5.87      2.44 o
   4  14   0        1.74        3.24      2.42 o
 -11   1   1        9.34        6.11      2.07 o
 -10   1   1       26.04       20.71      1.88 o
  -9   1   1       52.95       58.36      3.33 o
  -8   1   1        2.73        0.50      1.47 o
  -7   1   1        1.18       -0.79      0.89 o
  -6   1   1       31.80       37.36      1.31 o
  -5   1   1       89.08      114.96      2.20 o
  -4   1   1       41.45       34.83      1.35 o
  -3   1   1      656.74      595.79      7.50 o
  -1   1   1      363.65      266.13     15.09 o
   1   1   1      752.01      542.12     87.04 o
   2   1   1     1241.70     1143.56     18.42 o
   3   1   1     2519.06     2411.62     38.16 o
   4   1   1      512.19      500.01      8.55 o
   5   1   1      287.37      289.19      7.70 o
   6   1   1       86.08       90.51      2.29 o
   7   1   1        0.00       -0.87      0.87 o
   8   1   1       18.17       16.86      1.39 o
   9   1   1      218.81      257.84      6.24 o
  10   1   1       10.52        8.21      1.56 o
  11   1   1        1.62        1.68      1.75 o
 -11   2   1       44.94       38.42      3.46 o
 -10   2   1        8.92        5.47      1.77 o
  -9   2   1        0.91        1.04      1.39 o
  -8   2   1       11.82       13.39      1.33 o
  -7   2   1        6.49        6.96      1.10 o
  -6   2   1      115.48      128.19      2.77 o
  -5   2   1     1069.60     1178.77     17.37 o
  -4   2   1      429.66      403.59      6.35 o
  -3   2   1      199.16      205.33      3.11 o
  -2   2   1     9320.57     9729.06    212.08 o
  -1   2   1     1017.97      911.31     15.76 o
   0   2   1       80.50       60.92      2.80 o
   1   2   1      112.10      110.99      2.47 o
   2   2   1      178.17      129.02      3.37 o
   3   2   1        2.87       -0.21      0.93 o
   4   2   1        1.53        1.53      1.05 o
   5   2   1       49.09       51.46      2.70 o
   6   2   1      786.17      855.68     13.37 o
   7   2   1       41.62       39.58      1.59 o
   8   2   1      336.35      380.10      6.79 o
   9   2   1        3.17        3.68      1.35 o
  10   2   1        0.02        0.48      1.52 o
  11   2   1        1.78        0.32      1.82 o
 -11   3   1        8.41        6.38      2.92 o
 -10   3   1       15.15       14.84      1.95 o
  -9   3   1        1.48        1.83      1.34 o
  -8   3   1        6.62        9.81      1.26 o
  -7   3   1       64.29       69.60      2.19 o
  -6   3   1        1.56        0.27      1.02 o
  -5   3   1       53.97       65.55      2.45 o
  -4   3   1      115.85      126.70      2.22 o
  -3   3   1     1047.45     1033.24     13.75 o
  -2   3   1      376.59      379.56      4.86 o
  -1   3   1      731.67      653.92     10.97 o
   0   3   1     7391.06     7641.14    109.48 o
   1   3   1     2955.03     2640.39     48.72 o
   2   3   1        0.23        0.56      0.49 o
   3   3   1      161.85      163.28      3.19 o
   4   3   1      122.29       92.13      2.40 o
   5   3   1      193.65      208.71      4.25 o
   6   3   1       40.67       36.48      1.91 o
   7   3   1      205.09      216.37      5.97 o
   8   3   1        0.04       -1.13      1.13 o
   9   3   1      278.70      333.45      7.56 o
  10   3   1        2.41        3.08      1.61 o
  11   3   1        0.00       -1.62      2.32 o
 -11   4   1       15.21       13.60      2.98 o
 -10   4   1        0.19       -0.25      1.59 o
  -9   4   1       47.27       44.79      2.16 o
  -8   4   1      324.81      355.69      7.55 o
  -7   4   1       44.80       45.13      2.00 o
  -6   4   1        1.20        0.23      0.81 o
  -5   4   1        4.76        2.86      0.66 o
  -4   4   1       54.24       51.32      1.24 o
  -3   4   1     1094.25      992.99     15.87 o
  -2   4   1      547.04      580.84     10.31 o
  -1   4   1     2261.85     2137.08     38.17 o
   0   4   1      967.21      869.09     17.05 o
   1   4   1       12.65        8.14      0.87 o
   2   4   1      416.11      421.25     10.49 o
   3   4   1     1658.23     1686.33     24.25 o
   4   4   1       28.39       36.21      1.69 o
   5   4   1      148.29      119.47      2.93 o
   6   4   1       51.60       48.93      2.51 o
   7   4   1       66.84       75.89      2.72 o
   8   4   1       90.36       99.48      3.12 o
   9   4   1        1.88        3.39      1.44 o
  10   4   1       32.83       26.96      2.50 o
  11   4   1        0.15        0.82      2.66 o
 -11   5   1        0.44        1.79      2.40 o
 -10   5   1        0.22        1.31      1.63 o
  -9   5   1        0.05        1.14      1.29 o
  -8   5   1      155.71      166.46      3.92 o
  -7   5   1       94.68       83.97      2.29 o
  -6   5   1       49.42       66.11      1.90 o
  -5   5   1       10.12       15.35      1.17 o
  -4   5   1      121.38      127.34      2.33 o
  -3   5   1     1501.62     1633.70     27.97 o
  -2   5   1        0.02       -0.39      0.64 o
  -1   5   1      326.77      328.11      6.81 o
   0   5   1     2292.09     2302.89     50.44 o
   1   5   1      232.82      216.10      4.18 o
   2   5   1       28.85       32.98      1.24 o
   3   5   1     1344.23     1587.06     33.53 o
   4   5   1      128.43      114.14      2.99 o
   5   5   1       10.24        9.99      1.03 o
   6   5   1      433.23      465.44      9.29 o
   7   5   1        7.63       12.30      1.58 o
   8   5   1       23.56       27.23      1.67 o
   9   5   1        2.74        2.13      2.32 o
  10   5   1       10.98       11.17      1.94 o
  11   5   1       17.88       21.86      5.14 o
 -11   6   1        2.90        3.39      4.09 o
 -10   6   1        0.05       -1.54      1.54 o
  -9   6   1        8.67       12.43      1.73 o
  -8   6   1      112.85      117.87      4.61 o
  -7   6   1       35.05       43.30      1.72 o
  -6   6   1        9.55        9.13      1.00 o
  -5   6   1        0.04       -0.22      0.66 o
  -4   6   1       65.35       68.62      1.50 o
  -3   6   1       41.87       31.78      1.58 o
  -2   6   1      644.22      596.83      9.97 o
  -1   6   1      337.22      325.99      7.07 o
   0   6   1      382.02      300.33      7.98 o
   1   6   1      183.43      187.71      5.26 o
   2   6   1     1292.37     1308.38     27.63 o
   3   6   1        5.26        3.51      1.82 o
   4   6   1       15.35       14.79      1.02 o
   5   6   1       28.19       28.58      1.29 o
   6   6   1       13.19        8.67      1.42 o
   7   6   1       39.85       36.39      1.74 o
   8   6   1        4.91        5.81      1.26 o
   9   6   1       23.51       14.71      1.97 o
  10   6   1       10.45       11.04      1.92 o
  11   6   1        0.50        0.47      4.21 o
 -10   7   1       11.62       10.52      2.18 o
  -9   7   1       13.20       11.86      1.59 o
  -8   7   1       88.27       93.18      4.19 o
  -7   7   1       45.31       49.25      1.87 o
  -6   7   1        0.05       -0.52      0.88 o
  -5   7   1       13.24       12.05      1.32 o
  -4   7   1       33.98       35.83      1.61 o
  -3   7   1       47.59       47.94      1.15 o
  -2   7   1      126.10      114.54      2.54 o
  -1   7   1       77.57       69.50      2.17 o
   0   7   1       96.38      100.73      3.41 o
   1   7   1      499.89      584.84      9.29 o
   2   7   1      470.53      491.25     13.00 o
   3   7   1      668.45      743.19     13.34 o
   4   7   1      279.27      336.17      6.78 o
   5   7   1      110.14      117.97      2.92 o
   6   7   1      213.12      234.65      4.76 o
   7   7   1        0.21       -0.44      0.99 o
   8   7   1       41.60       52.06      2.12 o
   9   7   1        0.01       -0.76      1.42 o
  10   7   1        2.89        0.62      2.67 o
 -10   8   1        5.22        5.89      2.06 o
  -9   8   1       20.08       17.03      1.97 o
  -8   8   1       27.96       22.26      1.70 o
  -7   8   1        0.05        0.51      1.48 o
  -6   8   1       49.01       39.68      1.76 o
  -5   8   1       83.08       96.73      2.43 o
  -4   8   1      239.50      274.30      5.12 o
  -3   8   1       96.19       93.15      1.69 o
  -2   8   1        6.48        7.60      1.28 o
  -1   8   1        7.69        7.44      1.11 o
   0   8   1      105.10      104.19      2.60 o
   1   8   1       20.87       20.90      0.81 o
   2   8   1       42.04       40.18      1.90 o
   3   8   1      299.13      300.08      5.43 o
   4   8   1       32.47       30.63      1.60 o
   5   8   1        0.28        1.04      1.02 o
   6   8   1      146.00      141.90      3.80 o
   7   8   1        0.01        0.01      0.92 o
   8   8   1       38.70       38.40      1.78 o
   9   8   1        7.15        6.38      1.55 o
  10   8   1       10.41        8.35      3.18 o
  -9   9   1        2.29        3.40      1.62 o
  -8   9   1        0.01       -0.38      1.19 o
  -7   9   1       19.76       19.26      1.45 o
  -6   9   1       83.20       96.97      3.03 o
  -5   9   1      160.85      172.93      3.82 o
  -4   9   1       46.62       44.81      1.51 o
  -3   9   1       40.63       33.60      1.15 o
  -2   9   1       24.09       24.82      1.44 o
  -1   9   1        4.58        2.87      0.66 o
   0   9   1      151.59      157.67      3.99 o
   1   9   1       74.03       79.58      2.73 o
   2   9   1       45.27       49.98      1.66 o
   3   9   1       24.83       23.78      1.28 o
   4   9   1        3.35        5.35      1.27 o
   5   9   1      103.75      103.77      3.58 o
   6   9   1       24.21       15.80      1.69 o
   7   9   1        1.01        0.95      1.05 o
   8   9   1        0.04       -1.07      1.38 o
   9   9   1        1.24       -0.50      1.67 o
  -9  10   1        1.36        4.69      2.26 o
  -8  10   1        0.56       -0.10      1.30 o
  -7  10   1        3.98        5.60      1.33 o
  -6  10   1       45.36       43.97      1.84 o
  -5  10   1       58.44       69.19      2.29 o
  -4  10   1       38.98       43.90      1.16 o
  -3  10   1        1.12        0.54      0.92 o
  -2  10   1      261.33      302.38      9.00 o
  -1  10   1       73.02       76.43      2.72 o
   0  10   1     1060.13     1288.73     31.19 o
   1  10   1        4.96        5.49      1.15 o
   2  10   1        1.43        0.83      0.86 o
   3  10   1      170.30      196.05      5.75 o
   4  10   1       18.78       19.25      1.64 o
   5  10   1        1.49        3.71      1.19 o
   6  10   1       19.61       13.45      1.60 o
   7  10   1       17.37       22.91      1.81 o
   8  10   1        3.79        5.19      1.61 o
  -8  11   1        1.98        1.42      2.12 o
  -7  11   1        0.71        0.42      1.37 o
  -6  11   1        2.54        2.93      0.93 o
  -5  11   1        8.61        7.98      0.68 o
  -4  11   1        6.09        2.84      1.22 o
  -3  11   1        0.30       -0.85      1.08 o
  -2  11   1       26.59       28.97      2.07 o
  -1  11   1      253.07      292.86     11.29 o
   0  11   1        1.73        1.63      0.91 o
   1  11   1       82.17       91.82      2.49 o
   2  11   1       73.75       88.16      3.87 o
   3  11   1        0.15       -0.46      0.89 o
   4  11   1       26.77       33.82      1.72 o
   5  11   1        6.79        7.98      1.40 o
   6  11   1        3.87        0.94      0.88 o
   7  11   1        1.78        0.72      1.36 o
   8  11   1        1.61        1.37      1.57 o
  -7  12   1        0.16       -1.96      1.96 o
  -6  12   1        4.33        4.46      2.23 o
  -5  12   1        3.28        1.94      1.63 o
  -4  12   1        9.35        5.63      1.44 o
  -3  12   1       15.84       13.79      1.82 o
  -2  12   1      272.01      317.91     12.76 o
  -1  12   1       26.82       31.20      1.92 o
   0  12   1      206.49      232.13     12.09 o
   1  12   1       12.37       11.39      1.51 o
   2  12   1       28.50       27.20      1.84 o
   3  12   1        0.20        0.97      0.55 o
   4  12   1        8.61        6.93      0.69 o
   5  12   1       12.97       13.79      1.12 o
   6  12   1        0.31       -0.25      1.27 o
   7  12   1        2.63        1.58      1.82 o
  -5  13   1        5.33        7.11      2.37 o
  -4  13   1       21.06       19.01      2.45 o
  -3  13   1       25.62       28.74      2.70 o
  -2  13   1        1.88        0.55      1.49 o
  -1  13   1       12.24       10.11      1.66 o
   0  13   1       73.95       87.41      6.55 o
   1  13   1        7.78        7.98      1.62 o
   2  13   1       17.46       15.23      2.08 o
   3  13   1        0.01        1.79      2.17 o
   4  13   1        2.87       -1.24      2.63 o
   5  13   1        1.15       -1.09      1.86 o
  -4  14   1        0.59       -2.06      2.09 o
  -3  14   1        0.00        3.57      3.21 o
  -2  14   1       83.84       75.71      4.53 o
  -1  14   1        0.11       -1.92      4.62 o
   0  14   1        2.28        1.54      1.65 o
   1  14   1        1.86       -1.89      1.89 o
   2  14   1        1.25        0.91      1.76 o
   3  14   1        0.05        0.47      1.92 o
   4  14   1        0.78        5.27      2.37 o
 -11   0   2        2.27        1.63      6.37 o
 -10   0   2        0.15        1.47      4.56 o
  -9   0   2       16.90       14.38      2.30 o
  -8   0   2       19.83       20.81      1.90 o
  -7   0   2      333.89      334.57      7.93 o
  -6   0   2       38.46       32.56      1.73 o
  -5   0   2     1481.87     1594.88     30.03 o
  -4   0   2       32.60       25.83      1.08 o
  -3   0   2       26.50       25.86      0.93 o
  -1   0   2      331.00      335.07      6.91 o
   0   0   2      902.96      620.76     21.35 o
   1   0   2        0.71        2.79      2.16 o
   2   0   2     2657.45     2471.45     55.24 o
   3   0   2     6628.22     6477.29    142.68 o
   4   0   2     3460.44     3364.62     75.00 o
   5   0   2       50.11       56.07      2.64 o
   6   0   2      353.88      395.48     11.70 o
   7   0   2      203.18      190.81     13.66 o
   8   0   2      477.65      523.16     12.62 o
   9   0   2      336.59      401.75     11.11 o
  10   0   2       49.73       42.71      5.86 o
  11   0   2        7.81        8.71      3.18 o
 -11   1   2       47.11       49.00      3.37 o
 -10   1   2       80.81       86.19      3.28 o
  -9   1   2        6.91        9.41      1.45 o
  -8   1   2       72.47       66.22      2.36 o
  -7   1   2       40.63       37.80      1.61 o
  -6   1   2       47.38       43.66      2.78 o
  -5   1   2      102.46      128.60      2.57 o
  -4   1   2      184.18      163.20      2.66 o
  -3   1   2     1915.33     1700.76     20.57 o
  -2   1   2     7013.40     7305.63    113.14 o
  -1   1   2       42.46       41.94      0.96 o
   0   1   2     1560.27     1351.80     25.17 o
   1   1   2     2117.88     1930.68     27.10 o
   2   1   2      873.69      814.16     13.35 o
   3   1   2      253.27      205.93      3.96 o
   4   1   2     1042.63      992.98     16.71 o
   5   1   2      979.06     1045.21     17.40 o
   6   1   2      388.53      392.70      7.35 o
   7   1   2      139.49      143.50      3.31 o
   8   1   2      571.87      635.35     10.80 o
   9   1   2        0.09       -0.21      1.17 o
  10   1   2        2.16        3.22      1.86 o
  11   1   2        8.88       11.12      2.61 o
 -11   2   2        2.00        3.59      2.03 o
 -10   2   2        0.11        0.04      1.62 o
  -9   2   2       22.04       24.49      1.78 o
  -8   2   2        8.50        9.25      1.32 o
  -7   2   2       83.04       75.64      2.70 o
  -6   2   2       52.46       61.83      2.37 o
  -5   2   2      848.53      872.95     11.91 o
  -4   2   2     1503.01     1478.82     21.11 o
  -3   2   2       13.62       14.82      1.50 o
  -1   2   2       20.53       19.19      0.85 o
   0   2   2     1536.93     1481.61     33.35 o
   1   2   2     5368.99     5072.92     90.77 o
   2   2   2       44.41       32.11      2.04 o
   3   2   2     2818.86     2681.25     42.54 o
   4   2   2      305.33      301.10      5.45 o
   5   2   2      383.82      384.90      7.05 o
   6   2   2     1706.61     1894.54     28.26 o
   7   2   2      296.94      302.44      5.75 o
   8   2   2     1025.50     1174.49     20.21 o
   9   2   2      134.73      140.25      3.66 o
  10   2   2       22.60       21.38      2.41 o
  11   2   2        0.14        3.46      2.55 o
 -11   3   2        2.67       -2.06      2.17 o
 -10   3   2        0.23        4.52      1.90 o
  -9   3   2        2.34        2.49      1.36 o
  -8   3   2      226.61      236.30      6.34 o
  -7   3   2       23.93       21.39      1.47 o
  -6   3   2      541.73      567.84      9.30 o
  -5   3   2     1881.47     2138.31     39.42 o
  -4   3   2      150.75      157.14      2.45 o
  -3   3   2     1343.42     1384.88     20.07 o
  -2   3   2     2326.03     2272.00     50.65 o
  -1   3   2        5.67        4.60      0.48 o
   0   3   2      187.63      140.14      2.74 o
   1   3   2     4152.50     4040.84    100.90 o
   2   3   2     1756.31     1628.66     25.89 o
   3   3   2     2260.70     2088.84     38.40 o
   4   3   2        7.59        3.60      0.94 o
   5   3   2      410.43      396.36      7.41 o
   6   3   2      988.43     1061.30     16.54 o
   7   3   2        2.32        2.60      1.37 o
   8   3   2      274.36      277.66      8.63 o
   9   3   2       68.98       69.65      2.69 o
  10   3   2        0.01       -1.13      1.77 o
  11   3   2       44.26       37.82      3.61 o
 -11   4   2        2.01       -2.16      2.27 o
 -10   4   2       55.82       52.34      2.60 o
  -9   4   2        0.30        1.70      1.19 o
  -8   4   2        6.13        6.81      1.80 o
  -7   4   2       92.84       90.44      2.49 o
  -6   4   2        5.03        4.10      1.00 o
  -5   4   2      126.15      119.49      2.23 o
  -4   4   2      215.42      242.12      3.79 o
  -3   4   2     1632.00     1685.32     22.67 o
  -2   4   2     5687.25     6244.04    100.33 o
  -1   4   2       51.07       34.22      0.84 o
   0   4   2     2658.05     2603.53     37.58 o
   1   4   2      161.87      167.26      3.27 o
   2   4   2      316.40      316.82      9.64 o
   3   4   2        2.19       -0.95      0.95 o
   4   4   2       10.01       10.27      0.94 o
   5   4   2       13.77       14.43      1.12 o
   6   4   2      383.62      419.38      8.35 o
   7   4   2      108.09      119.19      5.71 o
   8   4   2      333.49      378.74      8.81 o
   9   4   2        5.43        5.09      1.60 o
  10   4   2        0.06       -0.61      3.13 o
  11   4   2       17.08       13.40      2.99 o
 -11   5   2        4.31        0.24      2.40 o
 -10   5   2       11.85       12.48      1.80 o
  -9   5   2       50.97       44.51      2.08 o
  -8   5   2      119.23      129.39      3.37 o
  -7   5   2        2.00        1.69      0.90 o
  -6   5   2       26.23       26.23      1.23 o
  -5   5   2        0.07        1.07      1.00 o
  -4   5   2      302.83      299.53      4.61 o
  -3   5   2      927.69      928.19     11.61 o
  -2   5   2      643.48      747.04     14.47 o
  -1   5   2      302.09      275.82      5.23 o
   0   5   2      254.42      254.35      5.97 o
   1   5   2     1141.28     1160.57     15.63 o
   2   5   2       67.91       56.16      1.54 o
   3   5   2       40.11       47.33      2.21 o
   4   5   2      281.40      291.52      5.30 o
   5   5   2       91.88      101.94      2.83 o
   6   5   2      191.08      186.70      4.41 o
   7   5   2      297.65      332.61      7.38 o
   8   5   2        0.95        2.76      3.36 o
   9   5   2       26.88       20.35      2.21 o
  10   5   2        1.48        1.27      1.90 o
  11   5   2        4.79        1.75      4.79 o
 -11   6   2        0.30       -2.66      2.84 o
 -10   6   2       41.82       33.95      2.39 o
  -9   6   2        1.37        3.31      1.36 o
  -8   6   2      197.29      212.52      4.88 o
  -7   6   2        8.28        7.90      1.79 o
  -6   6   2        9.07       10.01      1.06 o
  -5   6   2      160.56      152.86      3.98 o
  -4   6   2       12.49       16.20      0.84 o
  -3   6   2       16.26       19.26      0.95 o
  -2   6   2      136.32      124.72      2.62 o
  -1   6   2      103.69       82.82      1.81 o
   0   6   2     1265.47     1243.04     30.55 o
   1   6   2     1006.94     1054.79     15.58 o
   2   6   2     1503.96     1593.49     25.78 o
   3   6   2     1224.79     1250.32     21.73 o
   4   6   2       72.55       79.03      3.04 o
   5   6   2       36.87       37.38      1.43 o
   6   6   2       67.84       74.78      2.15 o
   7   6   2        9.49        8.88      1.78 o
   8   6   2        8.97        6.45      1.54 o
   9   6   2        0.05       -1.26      1.26 o
  10   6   2       14.31       10.39      1.97 o
 -10   7   2       15.38       12.90      2.05 o
  -9   7   2       13.57       10.71      1.51 o
  -8   7   2        4.08        3.34      1.15 o
  -7   7   2       77.27       65.84      2.21 o
  -6   7   2        1.04        1.32      1.00 o
  -5   7   2       58.10       57.03      1.72 o
  -4   7   2       64.00       61.79      1.56 o
  -3   7   2      109.22      126.91      2.25 o
  -2   7   2      166.69      178.09      5.23 o
  -1   7   2       60.11       54.91      1.52 o
   0   7   2        4.60        3.47      0.67 o
   1   7   2      347.54      397.07      6.70 o
   2   7   2        2.50        1.91      0.72 o
   3   7   2       42.09       54.91      3.78 o
   4   7   2       90.76       85.64      2.27 o
   5   7   2        2.55        1.98      0.93 o
   6   7   2       12.63       13.72      1.20 o
   7   7   2        2.15        0.95      1.09 o
   8   7   2       48.90       44.51      2.17 o
   9   7   2       46.56       46.40      2.44 o
  10   7   2       11.28        9.42      2.10 o
 -10   8   2        1.60        2.66      2.08 o
  -9   8   2        0.50       -0.53      1.83 o
  -8   8   2       57.28       44.63      2.20 o
  -7   8   2       15.13       10.06      1.20 o
  -6   8   2        1.03       -0.49      0.76 o
  -5   8   2      123.14      138.44      2.99 o
  -4   8   2       30.33       32.00      1.16 o
  -3   8   2       12.04       16.15      1.17 o
  -2   8   2        1.01       -0.84      0.84 o
  -1   8   2       34.19       39.98      1.29 o
   0   8   2      206.03      216.79      4.82 o
   1   8   2       19.29       26.11      0.85 o
   2   8   2        1.62        1.75      0.99 o
   3   8   2      251.51      279.62      5.20 o
   4   8   2        9.35       12.94      1.12 o
   5   8   2        0.30        1.44      1.04 o
   6   8   2        4.96        3.16      1.18 o
   7   8   2        8.77       11.54      1.54 o
   8   8   2        8.95        8.73      1.48 o
   9   8   2       54.60       51.62      2.70 o
  10   8   2       15.76        9.00      3.03 o
  -9   9   2        0.18       -0.01      1.50 o
  -8   9   2        0.33       -0.38      1.34 o
  -7   9   2        9.36       10.35      1.29 o
  -6   9   2        0.24       -0.10      0.83 o
  -5   9   2       70.38       74.30      2.19 o
  -4   9   2        0.56        3.08      0.75 o
  -3   9   2        1.35        2.83      0.79 o
  -2   9   2      128.34      126.15      2.69 o
  -1   9   2       10.57       12.29      0.91 o
   0   9   2       43.66       46.52      2.38 o
   1   9   2       10.72       15.38      0.79 o
   2   9   2        1.36        4.38      0.95 o
   3   9   2        1.15        3.58      0.93 o
   4   9   2       41.26       32.90      2.25 o
   5   9   2        5.60        4.34      1.51 o
   6   9   2        4.93        5.18      1.62 o
   7   9   2        0.10        0.24      1.33 o
   8   9   2       33.86       31.31      2.92 o
   9   9   2       25.54       21.38      3.62 o
  -8  10   2        1.52        2.59      1.41 o
  -7  10   2        9.56        5.82      1.38 o
  -6  10   2       64.03       55.68      2.06 o
  -5  10   2       18.90       15.16      1.08 o
  -4  10   2       13.78       16.09      1.22 o
  -3  10   2        3.34        2.80      0.89 o
  -2  10   2       57.70       65.93      2.48 o
  -1  10   2       76.49       74.43      2.97 o
   0  10   2      909.42     1049.84     31.95 o
   1  10   2        3.25        2.15      0.84 o
   2  10   2       16.53       16.88      0.93 o
   3  10   2        1.20        2.93      0.75 o
   4  10   2      238.32      228.42      5.18 o
   5  10   2        4.76        3.10      1.23 o
   6  10   2        0.02       -1.53      1.86 o
   7  10   2        0.41        1.45      1.41 o
   8  10   2       16.27       19.15      2.75 o
  -8  11   2        0.02       -0.96      2.02 o
  -7  11   2        5.84        2.72      1.18 o
  -6  11   2        0.04        0.64      0.80 o
  -5  11   2        1.66       -0.11      1.26 o
  -4  11   2        1.08        1.55      1.17 o
  -3  11   2        4.80        6.20      1.02 o
  -2  11   2      214.88      249.04      6.11 o
  -1  11   2       36.26       39.99      1.79 o
   0  11   2        9.49        9.24      1.04 o
   1  11   2       34.81       45.49      3.10 o
   2  11   2        6.01        5.80      1.00 o
   3  11   2       34.95       31.93      2.69 o
   4  11   2        0.01        1.90      1.13 o
   5  11   2        0.37        0.04      1.18 o
   6  11   2        6.45        5.74      1.27 o
   7  11   2        0.68        0.42      1.27 o
  -7  12   2        3.71        2.69      2.13 o
  -6  12   2        0.25       -1.87      2.09 o
  -5  12   2       16.14       20.37      2.23 o
  -4  12   2       57.82       60.39      2.88 o
  -3  12   2       34.11       33.67      1.86 o
  -2  12   2       19.10       22.79      2.83 o
  -1  12   2       80.05       95.83      4.66 o
   0  12   2       87.11       87.57      3.37 o
   1  12   2        0.06       -0.79      1.24 o
   2  12   2        0.01       -0.89      0.89 o
   3  12   2        0.01        0.76      0.77 o
   4  12   2       17.63       12.33      2.12 o
   5  12   2        6.86        6.65      1.26 o
   6  12   2        0.28       -0.75      1.20 o
  -5  13   2        3.26        3.33      3.76 o
  -4  13   2        1.76       -0.75      2.96 o
  -3  13   2       76.01       87.63      3.61 o
  -2  13   2       11.37        7.78      1.54 o
  -1  13   2        0.15        0.98      1.40 o
   0  13   2       18.41       27.06      1.58 o
   1  13   2        0.06        0.53      1.16 o
   2  13   2        5.17        1.03      1.72 o
   3  13   2        1.45        0.46      0.85 o
   4  13   2        4.28        6.35      1.91 o
   5  13   2        1.98       -1.67      1.92 o
  -4  14   2       76.65       62.25      5.75 o
  -3  14   2        2.76        2.47      3.80 o
  -2  14   2        0.90       -1.27      1.54 o
  -1  14   2        4.45        1.43      2.06 o
   0  14   2        0.01        0.97      1.45 o
   1  14   2        1.61        1.41      1.93 o
   2  14   2        1.37        4.73      3.72 o
   3  14   2        4.85        3.67      5.26 o
 -11   1   3        2.55       -1.47      2.40 o
 -10   1   3        0.15        1.56      1.43 o
  -9   1   3        0.29       -1.32      1.40 o
  -8   1   3       27.16       21.29      1.96 o
  -7   1   3      103.47      108.54      2.89 o
  -6   1   3        0.19       -0.58      1.04 o
  -5   1   3        5.68        5.31      0.69 o
  -4   1   3     1370.77     1353.09     16.43 o
  -3   1   3      871.22      890.11     10.42 o
  -2   1   3     3439.39     3551.43     45.65 o
  -1   1   3      713.25      717.16      8.20 o
   0   1   3     5205.52     5229.16    130.61 o
   1   1   3     2307.23     2122.04     29.83 o
   2   1   3      183.57      176.62      3.29 o
   3   1   3       89.63       87.33      1.94 o
   4   1   3       20.24       28.57      1.20 o
   5   1   3      173.16      178.79      5.16 o
   6   1   3      337.68      373.27      7.15 o
   7   1   3       23.48       19.04      1.59 o
   8   1   3       22.55       21.11      1.62 o
   9   1   3       13.70       10.18      1.39 o
  10   1   3        0.43        0.19      1.44 o
  11   1   3        0.31        2.30      2.95 o
 -11   2   3        8.54        8.64      3.09 o
 -10   2   3        6.74        6.55      2.07 o
  -9   2   3       13.54       14.96      1.60 o
  -8   2   3        2.77        2.05      1.11 o
  -7   2   3        1.11       -0.80      1.00 o
  -6   2   3        2.86        6.14      1.05 o
  -5   2   3      298.35      283.50      4.43 o
  -4   2   3     1463.93     1580.86     17.91 o
  -3   2   3      254.70      254.03      3.54 o
  -1   2   3     2789.81     2647.64     31.44 o
   0   2   3      981.67      847.51     15.76 o
   1   2   3      302.59      294.94      4.60 o
   2   2   3       50.30       48.12      3.24 o
   3   2   3      202.63      235.58      4.27 o
   4   2   3      213.45      218.26      4.71 o
   5   2   3      494.03      491.61      8.71 o
   6   2   3       20.50       23.09      1.62 o
   7   2   3      408.42      452.86      9.14 o
   8   2   3      143.40      150.47      3.86 o
   9   2   3      153.54      166.60      4.46 o
  10   2   3        2.56        2.56      1.48 o
  11   2   3        0.03       -0.26      2.96 o
 -11   3   3        0.15        1.02      2.57 o
 -10   3   3        6.23        7.48      1.68 o
  -9   3   3       42.19       41.45      2.14 o
  -8   3   3        2.02        4.10      1.25 o
  -7   3   3        0.20       -0.94      0.94 o
  -6   3   3       34.82       36.18      1.25 o
  -5   3   3      803.55      952.65     12.29 o
  -4   3   3       76.14       53.72      1.44 o
  -3   3   3      172.63      161.44      2.34 o
  -2   3   3      106.05      103.40      1.65 o
  -1   3   3       16.90        6.95      0.44 o
   0   3   3     3256.33     3169.66     57.26 o
   1   3   3        3.64        0.19      0.95 o
   2   3   3      250.49      204.64      4.34 o
   3   3   3       98.95       96.35      1.99 o
   4   3   3     1342.44     1294.61     21.00 o
   5   3   3        9.55        8.11      2.16 o
   6   3   3       17.45       22.21      1.44 o
   7   3   3      281.54      281.18      5.68 o
   8   3   3      233.61      265.26      5.85 o
   9   3   3       16.23       15.78      2.01 o
  10   3   3        3.58        2.89      1.67 o
  11   3   3        4.40        6.10      2.67 o
 -11   4   3        1.67       -1.17      1.97 o
 -10   4   3       76.15       79.02      3.61 o
  -9   4   3       24.53       21.02      1.60 o
  -8   4   3       12.86       14.86      1.23 o
  -7   4   3       27.26       22.27      1.31 o
  -6   4   3       11.64       12.45      0.92 o
  -5   4   3       15.07       12.83      0.83 o
  -4   4   3     1021.27     1169.64     15.78 o
  -3   4   3       31.27       24.41      1.06 o
  -2   4   3     1351.96     1352.03     17.78 o
  -1   4   3      692.16      620.74      8.53 o
   0   4   3     2391.15     2254.01     39.92 o
   1   4   3       13.55       13.31      1.99 o
   2   4   3      106.76      100.91      4.34 o
   3   4   3      436.49      362.18      6.56 o
   4   4   3       52.46       53.97      1.83 o
   5   4   3        1.49        0.84      1.24 o
   6   4   3      455.75      468.98     13.52 o
   7   4   3        0.07        0.83      1.28 o
   8   4   3       79.21       89.60      3.36 o
   9   4   3       10.06       14.90      1.94 o
  10   4   3       10.17        7.66      2.14 o
  11   4   3        2.74        0.00      6.08 o
 -11   5   3        1.02        0.20      3.02 o
 -10   5   3       13.80       17.38      2.30 o
  -9   5   3       28.24       26.27      1.87 o
  -8   5   3       10.28        8.91      1.29 o
  -7   5   3       16.94       16.32      1.56 o
  -6   5   3       16.17       12.25      0.99 o
  -5   5   3      121.03      122.18      2.51 o
  -4   5   3      842.39      918.18     12.67 o
  -3   5   3      421.14      433.26      8.45 o
  -2   5   3      104.59       83.89      1.47 o
  -1   5   3      215.49      177.74      3.95 o
   0   5   3        2.27        0.29      0.59 o
   1   5   3     4791.07     5199.69     80.74 o
   2   5   3      170.21      140.28      4.99 o
   3   5   3      382.02      384.51      6.25 o
   4   5   3       72.12       63.04      1.65 o
   5   5   3      162.81      178.88      3.68 o
   6   5   3        5.57        6.77      1.30 o
   7   5   3      731.88      846.15     17.87 o
   8   5   3        3.94        3.73      1.43 o
   9   5   3       20.41       21.60      2.29 o
  10   5   3        1.28        4.79      2.11 o
  11   5   3        7.21       10.28      6.66 o
 -11   6   3        9.92        3.16      6.14 o
 -10   6   3       80.03       73.51      4.55 o
  -9   6   3        3.31        6.61      1.47 o
  -8   6   3       42.85       37.45      1.84 o
  -7   6   3       62.23       77.96      2.31 o
  -6   6   3       54.45       61.18      1.72 o
  -5   6   3      341.36      346.53      5.59 o
  -4   6   3       61.45       62.60      2.42 o
  -3   6   3      192.61      194.37      4.41 o
  -2   6   3      100.02       88.23      1.76 o
  -1   6   3      261.76      271.84      6.99 o
   0   6   3      145.14      164.32      6.73 o
   1   6   3     3846.40     4197.54     58.80 o
   2   6   3      272.27      280.64      4.74 o
   3   6   3      161.41      135.09      2.64 o
   4   6   3      171.68      171.71      3.43 o
   5   6   3       65.32       58.73      1.78 o
   6   6   3        8.74        7.67      1.89 o
   7   6   3       13.65       13.89      1.49 o
   8   6   3      133.32      151.51      4.87 o
   9   6   3        7.91        4.58      1.93 o
  10   6   3        6.16        8.62      2.06 o
 -10   7   3        1.10        1.11      1.85 o
  -9   7   3        8.46        7.40      1.61 o
  -8   7   3       19.93       18.93      2.40 o
  -7   7   3       18.68       16.78      1.44 o
  -6   7   3        3.47        0.79      0.87 o
  -5   7   3       11.72       11.01      2.48 o
  -4   7   3       38.48       36.26      1.18 o
  -3   7   3       50.03       60.55      1.30 o
  -2   7   3       55.05       43.91      1.25 o
  -1   7   3      739.39      765.04     17.24 o
   0   7   3      282.52      284.93      7.62 o
   1   7   3        0.14        2.22      1.32 o
   2   7   3       78.51       76.32      2.20 o
   3   7   3      190.77      212.43      4.34 o
   4   7   3      182.95      195.96      3.98 o
   5   7   3       19.68       20.09      1.37 o
   6   7   3       45.87       45.21      1.88 o
   7   7   3        0.19       -0.63      1.04 o
   8   7   3       56.57       61.13      3.66 o
   9   7   3        0.53       -0.48      1.53 o
  10   7   3        0.47        4.45      3.47 o
 -10   8   3        1.59        0.59      4.15 o
  -9   8   3        7.63       16.36      2.12 o
  -8   8   3       16.91       14.11      1.58 o
  -7   8   3        2.66        1.85      1.51 o
  -6   8   3       39.05       37.15      1.39 o
  -5   8   3        0.26       -0.47      0.61 o
  -4   8   3      198.28      207.81      3.78 o
  -3   8   3       84.08       87.77      3.18 o
  -2   8   3     1501.79     1652.77     34.33 o
  -1   8   3       41.40       39.88      1.75 o
   0   8   3        3.70        1.74      0.67 o
   1   8   3       89.24       90.34      2.32 o
   2   8   3       10.74       13.52      2.49 o
   3   8   3        0.38       -0.55      0.69 o
   4   8   3        9.91        6.16      1.06 o
   5   8   3       19.75       20.49      1.39 o
   6   8   3       23.08       18.29      1.46 o
   7   8   3        0.01       -1.40      1.75 o
   8   8   3      181.80      205.42      5.79 o
   9   8   3       14.13       10.59      2.18 o
  -9   9   3        5.98        1.68      1.81 o
  -8   9   3       23.26       23.27      1.76 o
  -7   9   3       52.25       48.77      2.49 o
  -6   9   3       47.23       53.02      2.58 o
  -5   9   3       13.91       11.90      0.94 o
  -4   9   3       15.42       15.26      1.19 o
  -3   9   3      234.07      243.06      4.56 o
  -2   9   3        4.53        2.77      0.98 o
  -1   9   3       30.04       38.03      1.55 o
   0   9   3      157.19      164.51      7.96 o
   1   9   3        0.98        2.33      0.33 o
   2   9   3       11.56       12.19      1.00 o
   3   9   3       12.60       11.12      1.18 o
   4   9   3      106.86      111.15      2.94 o
   5   9   3        1.82        1.44      1.21 o
   6   9   3       35.96       32.83      2.99 o
   7   9   3        9.18        6.17      1.87 o
   8   9   3       33.10       32.77      2.44 o
   9   9   3        0.97        1.32      1.81 o
  -8  10   3        3.08        2.63      1.55 o
  -7  10   3        0.68       -1.14      1.14 o
  -6  10   3       24.77       26.09      1.59 o
  -5  10   3        0.70        0.44      1.08 o
  -4  10   3        4.69        6.79      1.00 o
  -3  10   3        2.30        1.82      0.93 o
  -2  10   3      513.14      561.38     12.29 o
  -1  10   3       37.50       35.07      1.84 o
   0  10   3       18.05       20.46      1.41 o
   1  10   3        3.96        4.03      0.76 o
   2  10   3       48.94       50.30      2.10 o
   3  10   3        0.97        0.41      0.71 o
   4  10   3      107.87      105.89      2.74 o
   5  10   3        0.09       -0.11      1.00 o
   6  10   3       45.01       41.98      3.77 o
   7  10   3       34.33       34.55      2.24 o
   8  10   3       16.13       12.50      2.46 o
  -8  11   3        4.45        0.53      2.36 o
  -7  11   3        5.57        0.71      1.10 o
  -6  11   3        1.01        2.15      1.76 o
  -5  11   3        0.51        2.07      1.42 o
  -4  11   3       10.96        9.74      1.28 o
  -3  11   3       21.79       25.12      1.27 o
  -2  11   3       93.35       96.78      3.86 o
  -1  11   3        9.32        8.52      1.05 o
   0  11   3      128.10      138.89      6.15 o
   1  11   3        4.87        7.65      1.05 o
   2  11   3       25.53       24.82      2.29 o
   3  11   3       96.36      104.57      3.45 o
   4  11   3       32.26       26.64      1.66 o
   5  11   3       30.16       34.33      2.29 o
   6  11   3        0.31        0.59      1.28 o
   7  11   3        0.03        2.21      1.90 o
  -7  12   3        6.96        6.27      2.23 o
  -6  12   3        6.41        2.82      1.96 o
  -5  12   3        0.49       -1.50      1.50 o
  -4  12   3       83.11       99.02      3.82 o
  -3  12   3        1.71        1.80      1.05 o
  -2  12   3       12.96       11.14      1.25 o
  -1  12   3        4.62        4.02      1.22 o
   0  12   3       12.66        9.46      1.12 o
   1  12   3       26.09       29.46      1.79 o
   2  12   3       19.79       23.41      1.67 o
   3  12   3        1.99        2.56      0.82 o
   4  12   3       15.80        8.69      1.56 o
   5  12   3        0.09        2.62      1.71 o
   6  12   3       36.64       31.94      2.37 o
  -5  13   3       24.95       25.32      2.97 o
  -4  13   3       14.20       11.30      2.48 o
  -3  13   3       29.30       34.38      4.22 o
  -2  13   3        0.17       -0.53      1.31 o
  -1  13   3        1.10        1.17      1.07 o
   0  13   3        0.40       -1.16      1.16 o
   1  13   3        0.01       -0.70      1.54 o
   2  13   3        0.29        1.83      1.45 o
   3  13   3        5.58        4.30      1.39 o
   4  13   3        8.67       10.77      2.07 o
   5  13   3        1.24       -0.31      3.80 o
  -3  14   3        1.80        0.59      2.67 o
  -2  14   3        0.97       -1.55      1.55 o
  -1  14   3        0.64        0.41      1.76 o
   0  14   3        0.03        0.99      1.41 o
   1  14   3        3.53        1.67      2.34 o
   2  14   3        4.89        6.14      4.50 o
   3  14   3        7.52        2.43      3.29 o
 -11   0   4        2.49        3.13      3.01 o
 -10   0   4        0.79        0.87      3.45 o
  -9   0   4        2.08        3.46      2.25 o
  -8   0   4       35.84       37.37      3.39 o
  -7   0   4      415.40      448.28     13.18 o
  -6   0   4     1487.26     1689.84     33.20 o
  -5   0   4      237.44      204.21      4.88 o
  -4   0   4      559.70      564.76     12.04 o
  -3   0   4      337.81      292.24      6.06 o
  -2   0   4     5352.71     5424.42     97.54 o
  -1   0   4     3787.78     3725.53     59.38 o
   0   0   4       36.57       31.15      1.72 o
   1   0   4     6278.06     6303.47    112.18 o
   2   0   4     2130.95     2144.23     48.08 o
   3   0   4      549.10      585.36     14.04 o
   5   0   4     1012.40     1009.06     24.12 o
   6   0   4      380.44      393.15     21.40 o
   7   0   4        1.03       -0.33      1.73 o
   8   0   4        0.07       -1.73      1.73 o
   9   0   4       10.36        8.36      2.40 o
  10   0   4       10.30       13.83      2.73 o
  11   0   4       17.55       21.50      4.30 o
 -11   1   4       18.76       15.92      2.72 o
 -10   1   4       71.77       79.98      3.60 o
  -9   1   4        6.18        4.50      1.48 o
  -8   1   4       67.70       72.28      2.74 o
  -7   1   4      548.64      639.20     11.41 o
  -6   1   4       81.93       75.96      1.74 o
  -5   1   4      337.08      323.52      4.58 o
  -4   1   4      448.80      449.55      6.28 o
  -3   1   4      346.38      334.98      4.82 o
  -2   1   4      917.95      975.90     11.23 o
  -1   1   4     2667.83     2561.93     30.58 o
   0   1   4     2781.65     2637.55     31.14 o
   1   1   4     3908.85     3620.21     45.92 o
   2   1   4        0.77        1.19      0.68 o
   3   1   4     5037.03     5251.38     81.92 o
   4   1   4     1618.00     1651.36     26.56 o
   5   1   4      138.30      118.03      2.85 o
   6   1   4      680.97      664.06     11.97 o
   7   1   4      286.81      296.93      6.49 o
   8   1   4       17.14       13.68      1.67 o
   9   1   4      194.17      208.67      5.35 o
  10   1   4       12.94       11.85      1.85 o
  11   1   4       31.34       35.59      3.48 o
 -11   2   4        0.58        4.79      2.79 o
 -10   2   4        2.80        3.72      2.47 o
  -9   2   4       33.76       34.03      2.53 o
  -8   2   4        5.42        4.64      1.50 o
  -7   2   4      159.71      169.35      3.78 o
  -6   2   4      168.22      185.04      3.41 o
  -5   2   4      276.51      278.25      3.84 o
  -4   2   4     6943.77     7710.90     97.76 o
  -3   2   4      151.33      153.62      2.35 o
  -2   2   4     3752.04     3691.53     51.92 o
  -1   2   4      168.86      156.23      2.16 o
   0   2   4     2104.28     1914.86     35.34 o
   1   2   4     1128.77     1030.33     14.84 o
   2   2   4     1883.44     1734.28     24.57 o
   3   2   4       33.25       29.84      1.01 o
   4   2   4      482.98      579.59      9.90 o
   5   2   4      532.57      508.63      9.02 o
   6   2   4      557.28      580.91     10.78 o
   7   2   4      107.84      108.92      3.19 o
   8   2   4       76.41       77.57      2.99 o
   9   2   4        6.82        5.45      1.58 o
  10   2   4       59.74       57.27      2.64 o
  11   2   4       10.06       10.25      4.44 o
 -11   3   4        0.45       -2.06      2.87 o
 -10   3   4       39.26       35.24      2.10 o
  -9   3   4        5.37        3.83      1.29 o
  -8   3   4       22.70       25.89      1.84 o
  -7   3   4        0.22        0.67      1.00 o
  -6   3   4      112.12      127.73      2.51 o
  -5   3   4       13.56        7.98      1.11 o
  -4   3   4       11.52       14.62      2.84 o
  -3   3   4      523.07      528.48      6.71 o
  -2   3   4      626.67      618.86      7.23 o
  -1   3   4      332.83      299.46      4.70 o
   0   3   4       16.56       21.65      1.05 o
   1   3   4      244.63      268.51      7.39 o
   2   3   4     1917.00     1947.77     31.11 o
   3   3   4      277.24      277.65      6.19 o
   4   3   4     1436.67     1471.39     24.17 o
   5   3   4      163.08      174.60      3.83 o
   6   3   4      729.92      750.81     13.74 o
   7   3   4      357.53      393.19      8.35 o
   8   3   4       25.14       21.22      1.70 o
   9   3   4       65.00       78.62      3.00 o
  10   3   4        0.49       -0.02      2.17 o
  11   3   4        8.33       12.15      4.44 o
 -11   4   4        3.55        1.45      3.98 o
 -10   4   4       63.34       58.37      2.76 o
  -9   4   4        7.42        6.41      1.32 o
  -8   4   4       13.84        9.05      1.18 o
  -7   4   4       15.47       10.29      1.10 o
  -6   4   4       12.04       11.22      0.96 o
  -5   4   4        0.46        0.60      0.76 o
  -4   4   4     6406.03     7518.03    135.92 o
  -3   4   4       15.86       16.33      0.66 o
  -2   4   4      163.63      136.91      1.99 o
  -1   4   4     1583.00     1564.88     22.67 o
   0   4   4     1927.58     1912.44     38.54 o
   1   4   4     2411.77     2360.88     33.19 o
   2   4   4      116.15      124.68      3.11 o
   3   4   4      339.25      330.85      6.97 o
   4   4   4      121.21      119.15      3.79 o
   5   4   4      472.48      490.60     11.40 o
   6   4   4     1359.66     1466.90     29.38 o
   7   4   4      174.04      173.50      4.53 o
   8   4   4      122.92      131.74      4.19 o
   9   4   4        0.00       -1.40      1.63 o
  10   4   4       34.48       32.51      3.31 o
  11   4   4        9.24        9.58      5.38 o
 -11   5   4        2.88       -2.48      3.41 o
 -10   5   4       16.96       12.48      2.46 o
  -9   5   4       22.42       20.72      1.79 o
  -8   5   4       15.75       14.69      1.34 o
  -7   5   4        0.79       41.99     18.80 o
  -6   5   4       48.57       41.92      1.42 o
  -5   5   4        0.18       -0.66      0.66 o
  -4   5   4        9.73        5.86      0.98 o
  -3   5   4      127.52      101.52      1.79 o
  -2   5   4      250.91      251.99      3.21 o
  -1   5   4      146.84      144.33      3.35 o
   0   5   4        0.35        1.80      0.96 o
   1   5   4      329.16      388.79      6.04 o
   2   5   4       28.37       23.13      0.96 o
   3   5   4       29.20       25.00      1.15 o
   4   5   4      528.82      538.54     11.29 o
   5   5   4        1.88       -0.37      1.86 o
   6   5   4      637.09      647.81     11.31 o
   7   5   4       34.20       31.81      2.23 o
   8   5   4        5.78        5.95      1.52 o
   9   5   4       39.86       32.35      2.78 o
  10   5   4        0.73        0.70      2.16 o
 -10   6   4       14.59       11.08      1.99 o
  -9   6   4        4.60        3.33      1.37 o
  -8   6   4        0.06        0.43      1.13 o
  -7   6   4       56.51       66.32      1.99 o
  -6   6   4       21.67       20.92      1.21 o
  -5   6   4      159.91      166.19      3.14 o
  -4   6   4       81.09       90.94      2.62 o
  -3   6   4       35.38       26.47      0.99 o
  -2   6   4      452.89      457.59     10.28 o
  -1   6   4       11.34        7.82      1.04 o
   0   6   4      459.49      481.92      7.26 o
   1   6   4      433.53      467.31      8.10 o
   2   6   4      493.02      493.54      7.09 o
   3   6   4        1.23        0.68      0.83 o
   4   6   4        1.16       -0.32      0.90 o
   5   6   4       19.70       19.85      1.21 o
   6   6   4       61.59       57.97      2.57 o
   7   6   4        0.93       -0.18      1.17 o
   8   6   4        8.61        5.24      1.53 o
   9   6   4        1.26        0.07      2.10 o
  10   6   4        6.24        2.91      2.36 o
 -10   7   4        2.30        0.62      1.72 o
  -9   7   4        0.72        0.97      1.61 o
  -8   7   4        1.20        0.15      1.26 o
  -7   7   4       10.44       10.74      1.12 o
  -6   7   4       24.81       24.04      1.25 o
  -5   7   4       14.26       16.30      2.62 o
  -4   7   4       11.40       10.73      0.85 o
  -3   7   4       46.66       44.81      1.41 o
  -2   7   4       23.63       19.49      1.05 o
  -1   7   4      407.38      463.90     10.60 o
   0   7   4       93.02       87.53      3.58 o
   1   7   4      187.01      182.25      3.28 o
   2   7   4        9.10       11.23      0.76 o
   3   7   4      139.79      149.38      3.13 o
   4   7   4       20.35       25.91      1.27 o
   5   7   4      251.58      274.45      5.33 o
   6   7   4       37.35       40.68      1.84 o
   7   7   4      112.55      122.65      3.27 o
   8   7   4       52.89       48.83      2.32 o
   9   7   4       61.15       65.16      3.07 o
  10   7   4        1.28        0.78      2.57 o
 -10   8   4        0.05        3.16      2.06 o
  -9   8   4        2.40        1.88      2.16 o
  -8   8   4       16.36       15.55      1.50 o
  -7   8   4       68.29       60.36      2.07 o
  -6   8   4        8.39        6.37      0.94 o
  -5   8   4        1.85        0.10      0.76 o
  -4   8   4        7.41        8.71      0.80 o
  -3   8   4       10.27       11.76      1.16 o
  -2   8   4     2548.43     2841.03     46.34 o
  -1   8   4      155.76      152.16      5.64 o
   0   8   4        3.38        3.32      1.01 o
   1   8   4      415.95      446.04      8.18 o
   2   8   4       18.64       20.37      1.32 o
   3   8   4       70.84       73.90      2.09 o
   4   8   4       10.60       10.73      1.27 o
   5   8   4       15.60       13.50      1.18 o
   6   8   4        0.09       -1.28      1.28 o
   7   8   4       26.97       28.91      2.91 o
   8   8   4      132.22      132.32      4.71 o
   9   8   4       62.62       60.50      3.87 o
  -9   9   4        1.07       -1.83      1.83 o
  -8   9   4        1.94        1.55      1.12 o
  -7   9   4        2.64        2.49      1.11 o
  -6   9   4       28.38       30.96      1.79 o
  -5   9   4        0.01       -0.27      0.65 o
  -4   9   4       11.52       13.16      1.11 o
  -3   9   4       99.56      117.53      2.78 o
  -2   9   4      204.74      210.60      5.98 o
  -1   9   4      583.78      716.61     25.68 o
   0   9   4       42.69       46.76      3.19 o
   1   9   4        1.35        1.20      0.87 o
   2   9   4       13.51       10.78      0.84 o
   3   9   4        2.36        0.77      0.72 o
   4   9   4       13.44       14.50      2.27 o
   5   9   4        7.27        9.52      1.21 o
   6   9   4        9.29        9.80      1.52 o
   7   9   4        3.70        1.27      1.45 o
   8   9   4       81.84       86.50      4.01 o
   9   9   4       18.29       23.14      3.38 o
  -8  10   4        0.05       -0.96      1.29 o
  -7  10   4        3.02        1.58      1.08 o
  -6  10   4        0.91        0.44      0.82 o
  -5  10   4       27.65       26.35      1.52 o
  -4  10   4        0.09       -0.33      1.02 o
  -3  10   4        3.48        5.35      0.93 o
  -2  10   4      368.34      399.73     11.82 o
  -1  10   4        0.11       -1.16      1.24 o
   0  10   4       24.40       28.20      1.64 o
   1  10   4       10.97       11.80      1.09 o
   2  10   4        3.56        0.90      0.94 o
   3  10   4        2.75        1.22      0.82 o
   4  10   4       19.27       17.16      1.19 o
   5  10   4        0.45       -0.22      1.40 o
   6  10   4        2.58        1.01      1.59 o
   7  10   4        5.77        6.09      1.65 o
   8  10   4        3.85        2.91      2.83 o
  -7  11   4       19.42       18.64      2.38 o
  -6  11   4        0.07        0.53      1.52 o
  -5  11   4       23.17       31.23      1.85 o
  -4  11   4        3.33        2.74      1.11 o
  -3  11   4        9.07        7.50      1.02 o
  -2  11   4       36.55       43.64      2.24 o
  -1  11   4        0.02        1.32      0.87 o
   0  11   4       36.18       31.98      1.48 o
   1  11   4        4.91        3.58      1.17 o
   2  11   4       33.22       30.28      2.12 o
   3  11   4        0.19        0.05      0.81 o
   4  11   4        0.29        0.18      0.98 o
   5  11   4       14.92       12.80      1.25 o
   6  11   4       26.48       25.29      2.43 o
   7  11   4        0.68       -0.94      1.68 o
  -6  12   4        0.73       -1.61      1.61 o
  -5  12   4        6.35        4.99      1.48 o
  -4  12   4        5.10        4.30      1.28 o
  -3  12   4        3.46        4.41      1.08 o
  -2  12   4        0.04        0.57      1.02 o
  -1  12   4        4.11        5.24      1.21 o
   0  12   4        5.36        6.78      1.07 o
   1  12   4        3.03        2.98      2.45 o
   2  12   4       70.21       78.83      3.27 o
   3  12   4        0.89       -0.74      1.09 o
   4  12   4        3.11        3.26      1.24 o
   5  12   4       20.74       22.22      2.05 o
   6  12   4        8.16       -0.37      3.47 o
  -5  13   4       25.30       28.58      3.09 o
  -4  13   4        3.59        0.89      1.19 o
  -3  13   4        0.07       -0.69      1.31 o
  -2  13   4        0.11        0.59      1.19 o
  -1  13   4        0.10        0.23      1.31 o
   0  13   4        0.14       -0.54      1.01 o
   1  13   4       19.79       20.27      2.88 o
   2  13   4        1.81        3.62      1.82 o
   3  13   4        0.30       -1.38      1.38 o
   4  13   4        0.00        1.53      2.59 o
  -3  14   4       29.63       26.89      5.73 o
  -2  14   4        0.14       -0.05      1.39 o
  -1  14   4        2.35        2.19      1.88 o
   0  14   4        0.23        4.30      2.96 o
   1  14   4        7.24        5.27      3.11 o
   2  14   4        3.08        1.94      3.22 o
 -11   1   5        4.85        2.98      2.13 o
 -10   1   5        3.67        5.39      1.85 o
  -9   1   5        7.43        4.68      1.53 o
  -8   1   5        0.21        1.50      1.29 o
  -7   1   5        3.73        3.08      1.13 o
  -6   1   5       60.51       59.33      1.85 o
  -5   1   5      301.85      311.22      4.51 o
  -4   1   5       76.16      112.69      1.96 o
  -3   1   5        1.58        3.07      0.71 o
  -2   1   5      393.16      342.69      4.21 o
  -1   1   5     1393.09     1369.99     15.49 o
   0   1   5      611.35      549.08      7.66 o
   1   1   5      951.52      847.48     11.16 o
   2   1   5     1908.81     1743.30     24.84 o
   3   1   5      144.24      133.54      2.51 o
   4   1   5        7.37       11.11      2.57 o
   5   1   5       28.74       31.07      1.54 o
   6   1   5        7.32        5.45      1.10 o
   7   1   5        0.31       -0.64      1.22 o
   8   1   5        7.71        6.45      1.96 o
   9   1   5       27.58       20.61      2.26 o
  10   1   5        7.08       10.20      1.93 o
  11   1   5        0.18        6.08      4.56 o
 -11   2   5        7.29        5.89      2.46 o
 -10   2   5        3.67        3.04      1.69 o
  -9   2   5        0.03       -0.62      1.49 o
  -8   2   5        7.89        4.72      1.20 o
  -7   2   5       79.67       86.60      2.15 o
  -6   2   5       32.00       33.67      1.16 o
  -5   2   5        8.31        9.70      0.78 o
  -4   2   5      666.96      737.93     14.93 o
  -3   2   5        2.24        7.93      0.78 o
  -2   2   5     1668.31     1675.69     18.77 o
  -1   2   5      236.49      240.82      3.53 o
   0   2   5        4.89        8.66      1.29 o
   1   2   5     1902.86     1594.73     20.55 o
   2   2   5     2316.32     2242.95     35.39 o
   3   2   5       70.45       59.40      1.51 o
   4   2   5      106.18      100.60      2.45 o
   5   2   5       69.80       66.32      2.06 o
   6   2   5       82.18       68.42      3.11 o
   7   2   5       86.98       85.93      4.05 o
   8   2   5      119.84      121.57      3.93 o
   9   2   5        7.45        9.05      1.87 o
  10   2   5       67.34       70.76      3.99 o
  11   2   5        0.48       -4.67      4.67 o
 -11   3   5        0.72       -0.20      2.97 o
 -10   3   5        0.80        1.91      1.55 o
  -9   3   5        0.00       -1.18      1.18 o
  -8   3   5       10.36        8.69      1.13 o
  -7   3   5       19.58       21.24      1.26 o
  -6   3   5        1.15        0.99      0.78 o
  -5   3   5       38.77       39.73      1.15 o
  -4   3   5     1985.72     2116.04     25.58 o
  -3   3   5       76.79       94.99      1.53 o
  -2   3   5      386.59      358.43      5.77 o
  -1   3   5     4299.77     4638.23     83.78 o
   0   3   5      290.68      273.86      4.92 o
   1   3   5       92.38       80.96      1.64 o
   2   3   5       47.27       41.48      1.17 o
   3   3   5       52.67       45.26      2.02 o
   4   3   5       14.94       19.11      1.57 o
   5   3   5       76.24       69.33      2.16 o
   6   3   5      434.97      421.40      8.35 o
   7   3   5        5.82        6.89      1.54 o
   8   3   5        2.75        4.10      1.87 o
   9   3   5       31.45       31.75      4.45 o
  10   3   5        0.57        0.03      1.68 o
 -11   4   5        1.91       -0.07      3.38 o
 -10   4   5       26.83       29.92      3.64 o
  -9   4   5        2.85        2.72      1.27 o
  -8   4   5        5.51        2.96      1.06 o
  -7   4   5      108.78      118.63      3.50 o
  -6   4   5      222.08      258.80      5.03 o
  -5   4   5       38.88       41.48      1.32 o
  -4   4   5     3344.73     3733.53     44.53 o
  -3   4   5     1042.46     1070.02     13.72 o
  -2   4   5      118.71      120.12      1.97 o
  -1   4   5      442.91      442.14     10.49 o
   0   4   5      201.40      181.06      3.56 o
   1   4   5      249.78      315.23      4.39 o
   2   4   5      149.45      127.31      3.46 o
   3   4   5      146.78      135.19      3.42 o
   4   4   5       32.52       30.63      1.44 o
   5   4   5      271.74      263.95      5.51 o
   6   4   5      457.40      480.02      9.83 o
   7   4   5      258.25      266.71      7.40 o
   8   4   5        5.74        3.97      1.53 o
   9   4   5       19.57       19.98      2.40 o
  10   4   5       19.44       18.53      2.83 o
 -11   5   5        1.37        2.14      2.75 o
 -10   5   5        7.50        3.71      1.67 o
  -9   5   5        5.80        6.07      1.34 o
  -8   5   5       11.25       13.06      1.21 o
  -7   5   5        0.04        1.26      0.87 o
  -6   5   5       72.22       77.17      1.96 o
  -5   5   5       13.92       17.70      1.20 o
  -4   5   5        1.26       -0.82      0.82 o
  -3   5   5        4.16        2.84      0.58 o
  -2   5   5       37.05       26.77      1.12 o
  -1   5   5      424.68      328.95      5.05 o
   0   5   5      373.10      344.93      5.20 o
   1   5   5      625.39      609.93      9.08 o
   2   5   5       79.27       87.70      3.26 o
   3   5   5       71.98       68.78      1.93 o
   4   5   5      102.99       97.10      3.00 o
   5   5   5      582.87      598.69     11.29 o
   6   5   5      636.91      692.10     14.01 o
   7   5   5      169.62      176.96      4.37 o
   8   5   5        6.77        7.57      1.63 o
   9   5   5       14.60       14.44      2.27 o
  10   5   5        0.18        3.56      2.74 o
 -10   6   5        4.31        2.86      1.84 o
  -9   6   5        0.17       -1.43      1.43 o
  -8   6   5       12.73       10.75      1.22 o
  -7   6   5        9.14        5.02      0.92 o
  -6   6   5       59.58       52.01      1.79 o
  -5   6   5      276.39      269.62      5.64 o
  -4   6   5     1908.50     2214.39     30.04 o
  -3   6   5        4.48        3.97      0.73 o
  -2   6   5        0.20       -0.36      0.52 o
  -1   6   5      507.29      588.49      9.82 o
   0   6   5        1.04        1.15      1.13 o
   1   6   5       31.52       17.60      1.56 o
   2   6   5        0.72        0.73      0.97 o
   3   6   5        0.84        1.07      0.82 o
   4   6   5       14.48       10.98      1.18 o
   5   6   5      271.08      281.16      6.14 o
   6   6   5     1009.20     1163.99     22.25 o
   7   6   5       45.31       58.54      2.94 o
   8   6   5        0.16        0.55      1.51 o
   9   6   5        1.65       -0.69      1.56 o
  10   6   5        0.03        1.63      2.77 o
 -10   7   5        4.82        0.42      2.30 o
  -9   7   5        0.39        0.44      1.46 o
  -8   7   5        3.97        5.82      1.39 o
  -7   7   5        3.72        4.52      1.22 o
  -6   7   5      144.15      158.13      3.41 o
  -5   7   5       43.52       38.18      2.25 o
  -4   7   5      216.25      223.82      3.69 o
  -3   7   5       13.16       18.12      1.40 o
  -2   7   5        0.16        0.82      0.63 o
  -1   7   5      195.40      204.07      5.35 o
   0   7   5        1.21        0.03      0.68 o
   1   7   5      261.36      262.36      4.47 o
   2   7   5        1.76        4.54      1.23 o
   3   7   5        3.71        1.67      1.05 o
   4   7   5       34.34       34.32      1.44 o
   5   7   5      238.40      265.65      5.34 o
   6   7   5       25.19       24.73      1.90 o
   7   7   5       48.08       45.32      2.29 o
   8   7   5       37.01       34.33      2.08 o
   9   7   5       10.31        7.14      1.89 o
  -9   8   5        0.20        2.53      1.68 o
  -8   8   5        0.19       -1.43      1.46 o
  -7   8   5        2.86        5.50      1.03 o
  -6   8   5        0.04        1.03      0.97 o
  -5   8   5        0.43        0.44      0.91 o
  -4   8   5      808.12      886.87     15.82 o
  -3   8   5       60.98       59.37      1.73 o
  -2   8   5        5.02        5.37      1.07 o
  -1   8   5       81.26       86.05      3.04 o
   0   8   5      157.94      168.91      6.70 o
   1   8   5       75.90       75.19      1.79 o
   2   8   5       47.80       52.21      1.57 o
   3   8   5       54.31       52.32      1.48 o
   4   8   5       19.80       19.53      1.53 o
   5   8   5       50.04       62.02      2.11 o
   6   8   5      149.92      162.75      4.26 o
   7   8   5       48.61       45.70      2.57 o
   8   8   5        7.16        5.97      1.69 o
   9   8   5        0.13       -0.81      2.12 o
  -9   9   5        0.04       -1.14      1.67 o
  -8   9   5        0.49       -0.64      1.20 o
  -7   9   5        1.82        0.21      0.98 o
  -6   9   5        3.31        4.54      0.94 o
  -5   9   5       58.15       66.79      1.80 o
  -4   9   5      337.72      369.97     12.33 o
  -3   9   5      110.97      114.02      3.81 o
  -2   9   5      108.61      112.47      5.60 o
  -1   9   5        4.19        4.03      0.78 o
   0   9   5       39.93       40.79      1.78 o
   1   9   5       21.15       18.63      1.01 o
   2   9   5      115.45      123.46      2.56 o
   3   9   5       22.11       21.86      1.11 o
   4   9   5       62.65       60.18      1.88 o
   5   9   5        0.39        2.26      1.05 o
   6   9   5      194.39      238.17      5.79 o
   7   9   5       49.36       58.15      2.77 o
   8   9   5        3.11       -0.36      1.72 o
  -8  10   5        3.08        1.64      1.20 o
  -7  10   5        6.91        5.35      1.63 o
  -6  10   5       12.51       13.77      1.30 o
  -5  10   5        0.13        0.70      1.08 o
  -4  10   5        3.60        0.68      0.98 o
  -3  10   5       86.29      101.64      3.10 o
  -2  10   5       89.17       87.31      2.99 o
  -1  10   5        6.22        6.90      1.18 o
   0  10   5        0.01       -0.97      0.97 o
   1  10   5        7.04        6.15      1.69 o
   2  10   5        0.54        1.33      0.55 o
   3  10   5        0.01       -0.17      1.36 o
   4  10   5      101.42      103.02      2.76 o
   5  10   5        1.83        1.28      0.94 o
   6  10   5        0.09        1.60      1.26 o
   7  10   5       28.71       20.16      2.33 o
   8  10   5        2.91        4.85      2.68 o
  -7  11   5        9.20        8.37      1.88 o
  -6  11   5        0.50        0.23      1.65 o
  -5  11   5        0.69        1.06      1.24 o
  -4  11   5        3.22        1.65      1.15 o
  -3  11   5       79.68       92.96      3.30 o
  -2  11   5        3.33        2.87      1.58 o
  -1  11   5       12.82       18.00      1.48 o
   0  11   5        4.35        2.77      1.26 o
   1  11   5       21.50       26.13      2.14 o
   2  11   5       33.28       28.12      1.76 o
   3  11   5       36.14       34.80      2.27 o
   4  11   5       37.65       37.30      2.27 o
   5  11   5        3.93        0.97      1.36 o
   6  11   5        8.28        6.10      2.05 o
   7  11   5       25.79       25.83      5.03 o
  -6  12   5        4.26        3.33      2.26 o
  -5  12   5       24.39       20.51      2.54 o
  -4  12   5        8.09        6.85      1.76 o
  -3  12   5        6.07        4.42      1.01 o
  -2  12   5        3.11        1.50      1.87 o
  -1  12   5        4.09        2.87      0.94 o
   0  12   5       39.02       50.72      2.42 o
   1  12   5        3.26        3.84      1.24 o
   2  12   5       31.48       31.78      1.73 o
   3  12   5        9.74        8.17      1.30 o
   4  12   5       26.59       23.29      2.39 o
   5  12   5       18.10       18.93      2.47 o
   6  12   5        0.37        0.58      2.80 o
  -5  13   5        0.74        2.60      5.24 o
  -4  13   5       21.19       16.97      2.12 o
  -3  13   5        6.91        6.91      1.41 o
  -2  13   5        5.57        5.43      1.60 o
  -1  13   5        1.40        1.42      1.02 o
   0  13   5        7.12        6.46      1.55 o
   1  13   5        5.73        5.45      1.61 o
   2  13   5        4.15        4.00      2.03 o
   3  13   5        5.83        1.62      2.26 o
   4  13   5        5.54        5.14      2.20 o
  -2  14   5        0.19        1.22      5.20 o
  -1  14   5        0.98        1.05      4.09 o
   0  14   5       28.51       22.85      4.43 o
   1  14   5        0.00        4.67      4.91 o
 -11   0   6        1.74        4.57      3.35 o
 -10   0   6        0.63        1.11      2.64 o
  -9   0   6        0.12        0.86      2.05 o
  -8   0   6      106.49      104.22      4.19 o
  -7   0   6      264.42      287.76      7.51 o
  -6   0   6      515.69      520.37     11.81 o
  -5   0   6       27.60       23.47      1.52 o
  -4   0   6     2055.09     2091.35     33.80 o
  -3   0   6      586.10      570.39     11.25 o
  -2   0   6     1395.16     1395.77     22.45 o
  -1   0   6       44.15       34.52      1.12 o
   0   0   6      786.84      758.84     14.50 o
   1   0   6      311.22      292.11      7.29 o
   2   0   6     3280.03     3540.30     64.07 o
   3   0   6     2178.08     2226.46     41.15 o
   4   0   6     2467.20     2453.01     55.77 o
   5   0   6      942.09      952.35     23.03 o
   6   0   6      167.81      179.85      6.79 o
   7   0   6       43.37       46.26      4.03 o
   8   0   6       38.22       42.62      3.22 o
   9   0   6        4.90        4.22      2.35 o
  10   0   6       27.92       27.10      4.33 o
 -11   1   6        6.64        6.81      2.38 o
 -10   1   6       17.07       15.78      2.02 o
  -9   1   6       76.63       69.49      2.86 o
  -8   1   6       70.05       81.16      2.60 o
  -7   1   6       42.76       45.31      2.30 o
  -6   1   6        6.90        9.71      0.93 o
  -5   1   6        6.85        7.66      1.09 o
  -4   1   6      113.98      110.69      1.85 o
  -3   1   6      942.97      986.21     12.27 o
  -2   1   6      591.17      611.83      7.75 o
  -1   1   6      377.39      273.82      5.40 o
   0   1   6      421.99      389.70      5.03 o
   1   1   6     1964.09     1964.01     27.77 o
   2   1   6     4874.85     5032.70     70.00 o
   3   1   6       12.17        7.18      0.85 o
   4   1   6      592.70      527.53      9.18 o
   5   1   6       44.88       48.11      1.75 o
   6   1   6      331.19      320.20      6.60 o
   7   1   6      473.75      480.76     10.03 o
   8   1   6        0.56       -0.91      1.29 o
   9   1   6       88.21       98.64      3.92 o
  10   1   6        6.28        5.43      2.14 o
 -11   2   6        0.21        0.20      2.77 o
 -10   2   6        1.47        2.74      1.81 o
  -9   2   6       37.02       39.20      2.42 o
  -8   2   6       52.46       52.80      2.13 o
  -7   2   6       85.01       86.30      2.20 o
  -6   2   6       45.22       48.02      1.64 o
  -5   2   6      205.40      212.75      3.46 o
  -4   2   6       14.51       14.56      0.92 o
  -3   2   6       25.28       20.70      0.75 o
  -2   2   6     2578.59     2623.95     29.37 o
  -1   2   6     1233.96     1295.80     17.04 o
   0   2   6     1434.61     1402.35     16.88 o
   1   2   6      143.82      123.94      2.21 o
   2   2   6     2439.02     2671.17     37.56 o
   3   2   6      593.05      585.44     12.83 o
   4   2   6       13.57       17.92      1.05 o
   5   2   6        8.47        9.29      1.15 o
   6   2   6       38.61       41.31      1.81 o
   7   2   6        7.32        6.99      2.45 o
   8   2   6      116.94      126.39      4.09 o
   9   2   6       78.13       81.12      3.49 o
  10   2   6       48.25       47.34      2.97 o
 -11   3   6        8.02        5.70      3.18 o
 -10   3   6        0.01       -1.69      1.69 o
  -9   3   6        9.34        5.08      1.69 o
  -8   3   6        0.24        2.20      1.74 o
  -7   3   6       89.44       93.08      2.45 o
  -6   3   6      333.60      376.78      5.91 o
  -5   3   6      276.31      277.63      4.56 o
  -4   3   6      195.37      224.91      3.66 o
  -3   3   6      100.61       96.31      1.75 o
  -2   3   6        0.44       -0.57      0.57 o
  -1   3   6      801.36      919.03     13.10 o
   0   3   6        0.80        1.04      1.06 o
   1   3   6     1356.67     1372.78     16.63 o
   2   3   6      314.91      328.56      9.74 o
   3   3   6       93.93       92.46      3.08 o
   4   3   6      967.70      986.30     14.71 o
   5   3   6      976.59     1041.16     17.21 o
   6   3   6       22.32       25.84      1.91 o
   7   3   6      277.37      295.87      6.96 o
   8   3   6       32.10       32.00      2.94 o
   9   3   6       19.14       18.95      2.16 o
  10   3   6       11.75       10.40      2.37 o
 -11   4   6        0.76       -0.58      2.92 o
 -10   4   6        1.87        2.58      1.74 o
  -9   4   6       45.89       43.65      2.21 o
  -8   4   6       16.81       22.43      1.92 o
  -7   4   6        1.17        1.28      0.93 o
  -6   4   6      472.76      499.70      8.54 o
  -5   4   6      167.20      172.21      3.01 o
  -4   4   6      108.93      106.51      3.15 o
  -3   4   6       72.19       74.10      1.66 o
  -2   4   6      276.37      277.75      5.87 o
  -1   4   6     4149.93     4730.88     86.58 o
   0   4   6     1407.20     1424.05     33.55 o
   1   4   6     1696.05     1578.07     25.30 o
   2   4   6      107.16      102.54      2.79 o
   3   4   6      218.62      220.90      5.16 o
   4   4   6       16.74       18.89      1.64 o
   5   4   6       71.03       77.77      2.31 o
   6   4   6      247.55      277.25      6.09 o
   7   4   6       35.18       40.78      2.03 o
   8   4   6      200.00      218.73      7.10 o
   9   4   6       33.92       30.55      2.43 o
  10   4   6       21.34       17.94      3.65 o
 -10   5   6        1.69        1.29      1.79 o
  -9   5   6        0.37        0.31      1.32 o
  -8   5   6       15.18       15.99      1.42 o
  -7   5   6       41.15       39.60      2.10 o
  -6   5   6       58.39       52.78      1.71 o
  -5   5   6      232.11      221.46      3.65 o
  -4   5   6        4.53        5.59      0.61 o
  -3   5   6       19.72       20.23      0.99 o
  -2   5   6       11.81       11.07      0.75 o
  -1   5   6      310.89      290.87      8.64 o
   0   5   6       81.19       69.17      1.99 o
   1   5   6      342.72      338.29      6.15 o
   2   5   6        5.08        6.12      0.89 o
   3   5   6       66.62       64.91      2.57 o
   4   5   6     1336.35     1395.21     27.39 o
   5   5   6      280.17      286.61      8.19 o
   6   5   6      197.91      199.30      6.36 o
   7   5   6       21.53       16.71      2.43 o
   8   5   6        0.96        3.11      1.60 o
   9   5   6       66.92       64.20      3.16 o
  10   5   6        0.92       -3.09      3.09 o
 -10   6   6        1.88        3.85      1.89 o
  -9   6   6        2.02       -0.14      1.44 o
  -8   6   6        1.90        2.43      1.92 o
  -7   6   6        0.70        1.26      1.35 o
  -6   6   6      562.60      609.11     10.25 o
  -5   6   6        7.48        7.62      1.78 o
  -4   6   6     1190.22     1339.32     17.33 o
  -3   6   6      142.55      140.58      2.31 o
  -2   6   6        0.79        0.55      0.47 o
  -1   6   6       85.56       85.71      2.53 o
   0   6   6        0.71        0.53      0.27 o
   1   6   6       24.93       29.00      1.19 o
   2   6   6       72.90       73.93      1.63 o
   3   6   6       56.39       57.23      1.86 o
   4   6   6      918.27     1010.38     20.50 o
   5   6   6       68.58       73.29      3.40 o
   6   6   6      390.20      453.65     11.54 o
   7   6   6      188.51      202.48      5.07 o
   8   6   6       20.05       17.16      2.20 o
   9   6   6        4.66        3.12      2.17 o
  10   6   6       13.13        7.45      3.65 o
 -10   7   6        6.43        4.94      2.22 o
  -9   7   6        2.75        2.12      2.22 o
  -8   7   6       17.45       12.89      1.55 o
  -7   7   6        7.66        6.47      1.20 o
  -6   7   6       11.30       12.52      1.09 o
  -5   7   6      260.79      307.60      5.52 o
  -4   7   6      385.96      427.05      7.03 o
  -3   7   6      248.24      265.96      5.44 o
  -2   7   6        2.99        2.52      0.65 o
  -1   7   6       14.00       13.18      1.18 o
   0   7   6       12.59       14.33      0.72 o
   1   7   6       32.87       36.83      1.40 o
   2   7   6       68.07       73.47      2.39 o
   3   7   6        0.06        0.60      0.68 o
   4   7   6      128.27      129.20      3.45 o
   5   7   6      153.88      151.92      3.59 o
   6   7   6      357.85      404.61      8.26 o
   7   7   6       12.84       12.47      1.64 o
   8   7   6        0.08        1.74      1.37 o
   9   7   6        5.16        3.89      2.23 o
  -9   8   6        0.15        1.24      2.32 o
  -8   8   6        0.19       -1.07      1.07 o
  -7   8   6       18.00       17.85      1.54 o
  -6   8   6       16.76       20.33      1.79 o
  -5   8   6       28.14       32.60      1.63 o
  -4   8   6      816.56      910.20     15.19 o
  -3   8   6       44.95       54.05      2.39 o
  -2   8   6      323.40      323.44      7.04 o
  -1   8   6       15.69       13.69      1.39 o
   0   8   6       71.82       74.08      3.53 o
   1   8   6       32.78       31.65      1.47 o
   2   8   6       16.46       13.66      0.74 o
   3   8   6        1.01        1.04      0.73 o
   4   8   6      225.93      237.13      4.68 o
   5   8   6       97.77      102.65      2.98 o
   6   8   6        8.86        5.57      1.92 o
   7   8   6       71.89       78.97      3.39 o
   8   8   6       12.55        9.15      2.14 o
   9   8   6        4.96        2.14      2.14 o
  -9   9   6        2.44        3.74      3.62 o
  -8   9   6        1.30       -0.83      1.25 o
  -7   9   6        1.82        1.97      1.12 o
  -6   9   6       18.12       18.67      1.29 o
  -5   9   6        0.45        0.52      1.36 o
  -4   9   6       78.12       83.21      3.64 o
  -3   9   6      172.79      205.60      6.56 o
  -2   9   6       58.56       58.71      1.61 o
  -1   9   6       24.46       24.60      2.00 o
   0   9   6       15.36        9.95      1.25 o
   1   9   6       12.98       13.33      1.31 o
   2   9   6        0.02        0.80      0.60 o
   3   9   6        1.25        1.86      1.13 o
   4   9   6        7.51        8.80      0.96 o
   5   9   6        3.54        2.85      0.94 o
   6   9   6       32.23       30.18      1.89 o
   7   9   6       12.88       18.25      2.74 o
   8   9   6        0.29        2.89      2.00 o
  -8  10   6        1.50        0.08      2.71 o
  -7  10   6        0.30        2.00      1.00 o
  -6  10   6        4.81        6.46      1.60 o
  -5  10   6        0.88        0.16      1.22 o
  -4  10   6       36.41       31.28      1.68 o
  -3  10   6        0.57        1.70      0.84 o
  -2  10   6       11.95       14.88      1.74 o
  -1  10   6       20.38       16.91      2.11 o
   0  10   6        0.24       -0.21      0.80 o
   1  10   6        8.03        4.36      1.30 o
   2  10   6       21.24       20.24      0.98 o
   3  10   6       30.60       28.80      1.24 o
   4  10   6       65.34       63.36      3.46 o
   5  10   6        2.49        4.51      1.70 o
   6  10   6        9.45        6.55      1.38 o
   7  10   6       19.57       11.66      2.28 o
  -7  11   6        5.68        9.23      2.98 o
  -6  11   6        6.91        5.02      1.49 o
  -5  11   6        0.58        0.07      1.48 o
  -4  11   6       15.09       11.02      1.58 o
  -3  11   6       38.78       44.40      1.75 o
  -2  11   6       16.03       19.26      1.28 o
  -1  11   6       12.69       11.87      1.67 o
   0  11   6        3.04        2.68      1.48 o
   1  11   6        3.53        1.75      1.21 o
   2  11   6       34.61       42.16      2.28 o
   3  11   6       19.50       18.35      1.41 o
   4  11   6       23.84       17.50      1.84 o
   5  11   6        0.70        1.38      1.93 o
   6  11   6        8.74        9.84      2.86 o
  -6  12   6        1.62       -0.56      2.76 o
  -5  12   6        0.43       -0.46      1.47 o
  -4  12   6        2.42        4.09      1.55 o
  -3  12   6        4.87        3.56      1.40 o
  -2  12   6        0.28       -0.45      0.95 o
  -1  12   6        1.05       -0.36      1.89 o
   0  12   6       11.49       12.10      1.59 o
   1  12   6       14.20        8.66      1.61 o
   2  12   6        1.82       -1.52      2.48 o
   3  12   6        0.04        1.12      1.85 o
   4  12   6        1.03       -0.95      5.90 o
   5  12   6        4.71        0.70      3.16 o
  -4  13   6       22.16       15.12      2.62 o
  -3  13   6        0.37        0.90      2.35 o
  -2  13   6        1.76        3.24      2.61 o
  -1  13   6        8.57        2.08      2.18 o
   0  13   6        1.91       -0.19      2.07 o
   1  13   6        1.19        2.68      2.50 o
   2  13   6        6.40        7.34      3.04 o
   3  13   6        2.70        0.99      3.80 o
   4  13   6        8.49        4.91      3.16 o
   0  14   6        4.37       12.62      6.54 o
 -11   1   7        0.45        2.12      2.58 o
 -10   1   7        0.26       -1.56      1.62 o
  -9   1   7        6.04        2.53      1.50 o
  -8   1   7       32.49       29.81      1.89 o
  -7   1   7       12.83       10.74      1.05 o
  -6   1   7       16.92       18.17      1.02 o
  -5   1   7       25.83       24.09      1.01 o
  -4   1   7       27.44       21.93      0.96 o
  -3   1   7        4.62        9.41      0.74 o
  -2   1   7      626.67      561.04      7.72 o
  -1   1   7     1041.32     1001.04     12.34 o
   0   1   7     1129.00     1146.49     17.88 o
   1   1   7      391.75      381.26      5.76 o
   2   1   7      271.56      288.00      4.63 o
   3   1   7       15.05       20.29      1.30 o
   4   1   7       19.84       20.97      1.08 o
   5   1   7       39.18       37.46      1.48 o
   6   1   7        0.87       -0.18      1.33 o
   7   1   7        6.17        6.06      1.34 o
   8   1   7        1.93        4.68      1.92 o
   9   1   7        0.85       -0.65      1.82 o
  10   1   7        0.12       -0.51      2.22 o
 -11   2   7        0.87       -2.11      3.03 o
 -10   2   7        0.94        3.97      1.80 o
  -9   2   7        0.56        0.12      1.33 o
  -8   2   7       17.00       17.02      1.51 o
  -7   2   7        2.65        1.47      0.99 o
  -6   2   7        8.14       10.83      1.00 o
  -5   2   7        0.84        0.45      0.72 o
  -4   2   7        8.69        7.84      0.84 o
  -3   2   7       71.39       79.74      1.45 o
  -2   2   7        3.94        3.96      0.46 o
  -1   2   7       44.98       31.44      1.07 o
   0   2   7      745.83      729.66      9.17 o
   1   2   7        0.86       -0.92      1.26 o
   2   2   7      388.02      440.63      6.77 o
   3   2   7       27.52       27.30      1.04 o
   4   2   7       73.92       78.20      3.22 o
   5   2   7       10.35        9.20      1.03 o
   6   2   7        3.42        3.64      1.21 o
   7   2   7        0.01       -0.85      1.15 o
   8   2   7        9.51        9.49      1.76 o
   9   2   7        2.02        2.75      2.14 o
  10   2   7        1.93        4.65      2.63 o
 -11   3   7        0.10        3.60      3.31 o
 -10   3   7        1.94        0.39      1.92 o
  -9   3   7       50.28       48.26      2.42 o
  -8   3   7        2.85        5.18      1.48 o
  -7   3   7        1.44        0.27      0.95 o
  -6   3   7       52.92       50.38      1.62 o
  -5   3   7       30.00       24.61      1.66 o
  -4   3   7        8.60        5.78      0.92 o
  -3   3   7       67.39       79.95      1.46 o
  -2   3   7       79.16       92.05      1.51 o
  -1   3   7       46.59       45.31      1.19 o
   0   3   7       97.55       99.73      2.48 o
   1   3   7      360.74      359.51      5.20 o
   2   3   7      120.56      111.86      2.40 o
   3   3   7      429.68      410.11      7.51 o
   4   3   7      120.14       98.77      2.64 o
   5   3   7        0.37       -1.31      1.31 o
   6   3   7        0.07        1.05      1.02 o
   7   3   7       64.77       65.75      2.40 o
   8   3   7       55.52       61.61      2.89 o
   9   3   7       23.84       16.15      2.10 o
  10   3   7        2.13        5.02      2.78 o
 -10   4   7        1.22        0.56      1.65 o
  -9   4   7        3.79        5.74      1.55 o
  -8   4   7        0.04        0.29      1.21 o
  -7   4   7        6.41        7.50      1.49 o
  -6   4   7     1102.53     1301.94     18.47 o
  -5   4   7      181.18      189.46      3.62 o
  -4   4   7       96.02       91.34      3.13 o
  -3   4   7      356.51      390.14      5.06 o
  -2   4   7        7.18        9.95      1.19 o
  -1   4   7        0.52       -0.95      0.95 o
   0   4   7      305.37      306.62      7.62 o
   1   4   7        0.52       -1.37      1.37 o
   2   4   7      265.61      257.78      4.76 o
   3   4   7     1134.57     1101.23     18.53 o
   4   4   7     1212.06     1276.18     22.14 o
   5   4   7      168.34      165.90      4.12 o
   6   4   7        6.91        4.29      1.18 o
   7   4   7       85.74       85.32      2.96 o
   8   4   7       57.97       66.15      2.70 o
   9   4   7        0.00        3.46      2.38 o
  10   4   7       43.55       36.46      7.01 o
 -10   5   7        2.07        5.58      2.27 o
  -9   5   7        0.12        0.22      1.45 o
  -8   5   7       18.28       19.89      1.86 o
  -7   5   7       69.52       71.75      2.10 o
  -6   5   7      180.33      183.66      3.76 o
  -5   5   7       32.80       38.54      1.59 o
  -4   5   7       60.52       66.99      2.09 o
  -3   5   7        0.10       -0.59      0.59 o
  -2   5   7        7.69        9.14      0.94 o
  -1   5   7      263.74      267.92      5.22 o
   0   5   7        5.68        4.81      1.28 o
   1   5   7       36.58       34.32      1.82 o
   2   5   7      184.49      172.95      3.52 o
   3   5   7       18.33       20.76      2.11 o
   4   5   7     1391.50     1450.72     28.80 o
   5   5   7     1133.43     1261.40     26.70 o
   6   5   7        7.63        9.80      2.48 o
   7   5   7        9.99        9.58      1.64 o
   8   5   7        0.02       -0.86      1.64 o
   9   5   7       19.45       18.12      2.28 o
  10   5   7        0.17        6.89      6.78 o
 -10   6   7        2.59        3.23      2.63 o
  -9   6   7        0.92        1.11      1.79 o
  -8   6   7       54.20       44.93      2.01 o
  -7   6   7       36.95       33.25      2.31 o
  -6   6   7     1530.20     1946.18     28.66 o
  -5   6   7       35.97       34.85      1.78 o
  -4   6   7       28.04       23.55      1.13 o
  -3   6   7        0.44       -0.21      0.91 o
  -2   6   7      163.07      167.59      2.60 o
  -1   6   7        1.99        1.81      0.92 o
   0   6   7       88.62       73.45      2.24 o
   1   6   7       74.31       80.71      2.07 o
   2   6   7        0.44       -0.01      0.28 o
   3   6   7      179.33      184.97      3.96 o
   4   6   7      826.14      896.58     16.29 o
   5   6   7      853.37      990.14     22.12 o
   6   6   7       23.21       22.84      2.31 o
   7   6   7       56.81       62.86      3.54 o
   8   6   7       45.92       48.52      3.44 o
   9   6   7        0.54       -0.50      2.29 o
  -9   7   7        4.14        7.45      1.68 o
  -8   7   7       29.72       30.29      2.44 o
  -7   7   7        5.07        4.91      1.13 o
  -6   7   7      135.04      141.50      3.40 o
  -5   7   7        0.02        0.86      0.78 o
  -4   7   7      214.42      226.57      5.16 o
  -3   7   7       19.78       19.01      1.16 o
  -2   7   7       66.53       77.18      2.20 o
  -1   7   7        5.77        9.44      2.68 o
   0   7   7       55.48       53.49      1.82 o
   1   7   7        1.53        3.41      1.40 o
   2   7   7      213.69      203.73      4.14 o
   3   7   7      538.10      581.67      9.92 o
   4   7   7     1185.56     1347.95     24.18 o
   5   7   7        5.27        2.02      1.27 o
   6   7   7       79.22       83.61      3.01 o
   7   7   7       24.72       25.16      1.79 o
   8   7   7        3.23        1.00      1.63 o
   9   7   7       17.41       12.57      4.86 o
  -9   8   7        1.30        4.09      1.58 o
  -8   8   7       13.30        5.69      1.48 o
  -7   8   7       11.12        8.52      1.43 o
  -6   8   7       47.55       42.65      1.90 o
  -5   8   7        0.88        0.45      0.84 o
  -4   8   7       32.02       33.63      1.70 o
  -3   8   7        6.87        6.35      0.70 o
  -2   8   7       19.01       23.81      1.64 o
  -1   8   7       49.68       58.20      1.67 o
   0   8   7      105.01      111.61      2.18 o
   1   8   7        0.14        1.01      0.58 o
   2   8   7        2.89        4.70      0.93 o
   3   8   7       73.08       75.30      2.10 o
   4   8   7       34.77       36.95      3.01 o
   5   8   7        0.56        1.75      1.61 o
   6   8   7        2.72        1.36      2.06 o
   7   8   7       13.90       10.87      1.56 o
   8   8   7        5.48        2.86      1.89 o
  -8   9   7        9.31        8.46      1.65 o
  -7   9   7       23.43       25.29      2.00 o
  -6   9   7        9.68        8.14      1.23 o
  -5   9   7       39.60       44.05      1.94 o
  -4   9   7        4.37        4.70      0.90 o
  -3   9   7        1.05        0.43      0.55 o
  -2   9   7        5.55        4.29      0.77 o
  -1   9   7      182.78      195.18      4.51 o
   0   9   7        5.20        3.27      0.68 o
   1   9   7      152.00      142.58      2.46 o
   2   9   7       14.55       14.67      1.26 o
   3   9   7       99.94       98.35      2.38 o
   4   9   7        3.34        2.57      0.82 o
   5   9   7       31.28       33.00      1.62 o
   6   9   7        5.25        4.45      1.26 o
   7   9   7        2.01        1.77      1.36 o
   8   9   7       41.85       30.12      5.26 o
  -7  10   7       24.79       23.91      1.75 o
  -6  10   7        1.78        5.00      1.37 o
  -5  10   7        6.37        6.02      1.25 o
  -4  10   7       10.20       14.14      1.21 o
  -3  10   7       73.98       78.28      3.88 o
  -2  10   7        7.98       12.05      1.11 o
  -1  10   7       33.78       41.89      4.42 o
   0  10   7        0.81        1.23      0.82 o
   1  10   7       11.40       12.29      1.11 o
   2  10   7        7.53        6.26      0.68 o
   3  10   7       89.13       91.15      2.76 o
   4  10   7        3.31        2.48      0.82 o
   5  10   7        5.23        3.59      1.39 o
   6  10   7        4.67        3.80      1.60 o
   7  10   7       29.32       35.30      5.84 o
  -6  11   7        7.15       10.36      2.10 o
  -5  11   7        0.13        1.54      1.97 o
  -4  11   7        4.51        2.66      1.28 o
  -3  11   7        1.50        2.11      1.25 o
  -2  11   7        0.17       -0.54      1.00 o
  -1  11   7        0.01       -0.43      0.90 o
   0  11   7       10.72        9.61      0.95 o
   1  11   7        5.26        3.19      0.80 o
   2  11   7       52.12       51.69      3.02 o
   3  11   7        2.71       -0.06      1.38 o
   4  11   7        0.07       -2.50      2.50 o
   5  11   7       22.02       23.19      3.43 o
   6  11   7        6.06        6.89      3.74 o
  -5  12   7        4.27        6.22      2.81 o
  -4  12   7        0.75       -0.31      1.30 o
  -3  12   7        3.85        2.53      1.28 o
  -2  12   7       43.27       51.30      3.77 o
  -1  12   7        9.33        7.71      2.40 o
   0  12   7        1.27        1.29      2.59 o
   1  12   7        4.04        3.49      3.26 o
   2  12   7        2.73        1.90      2.30 o
   3  12   7       13.37       16.85      4.56 o
   4  12   7        1.80        2.11      3.68 o
   5  12   7        2.84        5.73      3.39 o
  -3  13   7        0.86        1.10      2.51 o
  -2  13   7        0.02       -0.33      8.41 o
  -1  13   7       13.40        5.00      2.61 o
   0  13   7       30.01       25.30      3.12 o
   1  13   7        9.82       12.52      3.89 o
   2  13   7        5.09        8.30      4.44 o
   3  13   7        0.93       -4.32      4.32 o
 -10   0   8        1.39        0.15      2.36 o
  -9   0   8       87.66       87.47      3.70 o
  -8   0   8        0.11       -1.50      1.50 o
  -7   0   8       75.89       65.07      3.43 o
  -6   0   8      121.86      124.42      4.61 o
  -5   0   8        5.13        6.02      1.25 o
  -4   0   8     2789.19     3131.92     51.41 o
  -3   0   8      783.41      906.89     22.87 o
  -2   0   8      457.52      441.43      7.78 o
  -1   0   8      637.43      616.65     12.02 o
   0   0   8       35.61       27.61      1.19 o
   1   0   8      940.31      878.36     16.94 o
   2   0   8      278.09      266.17      7.01 o
   3   0   8        8.75        5.21      1.18 o
   4   0   8      188.43      190.30      4.78 o
   5   0   8      113.08      119.24      3.63 o
   6   0   8      869.37      948.36     25.37 o
   7   0   8      466.24      432.61     13.66 o
   8   0   8      431.71      481.98     15.82 o
   9   0   8        0.85       -2.71      2.71 o
  10   0   8       31.72       25.22      4.41 o
 -11   1   8        2.34       -1.17      3.62 o
 -10   1   8        0.02        0.73      1.65 o
  -9   1   8        3.02        2.48      1.35 o
  -8   1   8        0.40       -0.15      0.93 o
  -7   1   8       52.93       54.47      1.88 o
  -6   1   8       21.81       19.77      1.04 o
  -5   1   8      206.91      235.64      3.68 o
  -4   1   8       48.94       54.70      1.50 o
  -3   1   8      667.17      815.47     10.64 o
  -2   1   8       35.16       37.02      1.07 o
  -1   1   8      127.89      129.90      2.34 o
   0   1   8     1424.80     1453.95     21.25 o
   1   1   8        2.92        0.92      0.64 o
   2   1   8      773.86      722.18     12.13 o
   3   1   8       80.63       68.31      2.00 o
   4   1   8      599.74      560.72      8.19 o
   5   1   8      402.90      392.33      7.09 o
   6   1   8       42.27       45.63      1.86 o
   7   1   8       33.11       46.04      2.27 o
   8   1   8       32.38       22.41      3.41 o
   9   1   8       76.18       76.10      3.69 o
  10   1   8      101.02      103.92      5.67 o
 -11   2   8        0.13        1.06      3.29 o
 -10   2   8       12.65       10.93      2.12 o
  -9   2   8       31.31       30.78      2.31 o
  -8   2   8        0.57       -0.09      1.16 o
  -7   2   8      113.66      130.34      2.80 o
  -6   2   8      137.95      157.37      2.93 o
  -5   2   8       46.42       40.82      1.50 o
  -4   2   8      309.52      363.00      5.37 o
  -3   2   8      697.52      765.39      9.81 o
  -2   2   8      764.35      830.79      9.93 o
  -1   2   8       89.11       61.37      1.34 o
   0   2   8       80.00       91.20      1.96 o
   1   2   8      839.26      848.44     11.63 o
   2   2   8      254.10      271.01      4.94 o
   3   2   8     1149.61     1111.49     16.68 o
   4   2   8      220.72      243.95      4.46 o
   5   2   8       16.44       13.69      1.18 o
   6   2   8       73.95       72.43      2.34 o
   7   2   8       28.24       24.42      1.87 o
   8   2   8       67.28       59.87      2.90 o
   9   2   8        8.51        6.87      2.34 o
  10   2   8       22.43       12.37      4.19 o
 -10   3   8        7.48        6.04      1.90 o
  -9   3   8        3.70        1.36      1.61 o
  -8   3   8       24.79       19.61      1.65 o
  -7   3   8       28.31       28.01      1.56 o
  -6   3   8        9.11        8.79      1.14 o
  -5   3   8      136.96      142.16      2.77 o
  -4   3   8       63.95       72.34      1.81 o
  -3   3   8      301.37      255.28      3.77 o
  -2   3   8      180.19      187.43      2.86 o
  -1   3   8     1122.64     1185.50     20.84 o
   0   3   8      325.68      356.90      5.84 o
   1   3   8       50.02       52.96      1.20 o
   2   3   8      343.81      336.80      6.12 o
   3   3   8       82.89       79.00      1.87 o
   4   3   8      550.26      569.52     10.08 o
   5   3   8      201.06      197.07      4.37 o
   6   3   8        0.32        0.25      1.12 o
   7   3   8      334.08      366.51      8.72 o
   8   3   8        0.04       -0.52      1.39 o
   9   3   8       50.33       50.06      2.98 o
  10   3   8       99.99       98.60     19.59 o
 -10   4   8        6.33        0.17      2.82 o
  -9   4   8        0.46        1.16      1.42 o
  -8   4   8        1.30        1.49      1.34 o
  -7   4   8       39.94       38.03      1.65 o
  -6   4   8      683.87      796.26     12.07 o
  -5   4   8        7.94        5.93      1.03 o
  -4   4   8        5.41        2.62      0.76 o
  -3   4   8       49.20       58.44      1.32 o
  -2   4   8      162.83      157.24      2.88 o
  -1   4   8       39.59       44.74      1.78 o
   0   4   8      810.79      859.11     17.67 o
   1   4   8       66.24       67.71      2.21 o
   2   4   8       21.19       20.40      1.40 o
   3   4   8       23.74       22.61      0.95 o
   4   4   8      826.12      873.13     15.80 o
   5   4   8       12.86       13.82      1.71 o
   6   4   8       46.99       43.31      2.60 o
   7   4   8        3.36        2.35      1.23 o
   8   4   8        9.00        8.85      1.65 o
   9   4   8       11.57        8.25      2.11 o
 -10   5   8        2.24       -2.83      2.83 o
  -9   5   8        0.17       -1.22      1.50 o
  -8   5   8       64.25       65.36      2.66 o
  -7   5   8      107.77      122.36      3.39 o
  -6   5   8        0.63       -1.09      1.09 o
  -5   5   8       91.48       95.00      2.35 o
  -4   5   8       31.81       28.58      0.99 o
  -3   5   8       31.74       27.77      1.02 o
  -2   5   8        2.16        2.99      0.51 o
  -1   5   8      760.69      883.73     16.68 o
   0   5   8       60.99       58.35      2.45 o
   1   5   8       19.21       18.19      1.44 o
   2   5   8      377.30      404.21      5.52 o
   3   5   8       18.60       23.81      1.50 o
   4   5   8      695.88      746.63     16.18 o
   5   5   8      100.78       97.12      3.45 o
   6   5   8        8.68        9.05      2.85 o
   7   5   8       45.04       42.61      2.82 o
   8   5   8        5.34        6.71      2.60 o
   9   5   8       24.08       19.08      3.53 o
  -9   6   8        1.56       -0.44      2.13 o
  -8   6   8       86.84       83.41      3.03 o
  -7   6   8        9.54        7.08      1.68 o
  -6   6   8      337.71      404.71      8.31 o
  -5   6   8        0.08       -0.09      0.84 o
  -4   6   8      195.71      205.82      3.59 o
  -3   6   8       58.61       59.94      1.65 o
  -2   6   8      115.33      121.00      3.28 o
  -1   6   8      404.72      424.26     11.59 o
   0   6   8        6.25        1.64      1.80 o
   1   6   8       63.88       59.81      1.94 o
   2   6   8      192.48      205.11      4.08 o
   3   6   8        0.20        0.75      1.01 o
   4   6   8      213.05      244.20      5.28 o
   5   6   8      101.44      108.94      3.99 o
   6   6   8      248.56      260.34     11.97 o
   7   6   8        0.72        0.20      1.92 o
   8   6   8       44.30       37.74      3.84 o
   9   6   8        0.22        0.51      3.05 o
  -9   7   8       27.13       26.19      5.84 o
  -8   7   8        4.42        0.44      2.29 o
  -7   7   8       10.72        4.10      1.21 o
  -6   7   8       96.13       84.44      2.40 o
  -5   7   8        2.33        2.70      1.35 o
  -4   7   8        0.05        0.28      1.32 o
  -3   7   8       56.53       55.29      1.49 o
  -2   7   8        0.60       -0.45      0.87 o
  -1   7   8        1.49        2.12      1.03 o
   0   7   8       10.81       11.18      1.37 o
   1   7   8        0.01        1.23      1.55 o
   2   7   8      661.61      726.91     12.43 o
   3   7   8      573.53      641.03      9.80 o
   4   7   8      138.47      142.29      3.74 o
   5   7   8        9.98        7.14      1.11 o
   6   7   8        0.40       -1.20      2.56 o
   7   7   8       30.10       29.72      2.09 o
   8   7   8        9.47       10.06      1.89 o
  -8   8   8      107.23       90.27      3.98 o
  -7   8   8       11.08        7.06      1.20 o
  -6   8   8        0.84        2.12      1.87 o
  -5   8   8        8.04        8.24      0.90 o
  -4   8   8        6.07        7.58      1.12 o
  -3   8   8        2.81        2.88      1.02 o
  -2   8   8       30.30       29.46      1.25 o
  -1   8   8        2.47        1.91      0.71 o
   0   8   8       16.45       16.92      1.64 o
   1   8   8       19.91       12.50      1.25 o
   2   8   8      736.53      790.08     13.79 o
   3   8   8      149.88      160.91      4.51 o
   4   8   8        0.73        0.14      0.82 o
   5   8   8       75.21       79.73      3.29 o
   6   8   8        0.19       -1.52      1.58 o
   7   8   8        1.27        1.17      1.29 o
   8   8   8       12.17        8.06      3.80 o
  -8   9   8        0.24       -0.03      2.64 o
  -7   9   8        0.60        1.91      1.92 o
  -6   9   8       38.93       38.85      1.84 o
  -5   9   8        1.26        2.51      0.86 o
  -4   9   8        4.10        1.78      0.76 o
  -3   9   8       57.41       66.49      2.29 o
  -2   9   8       15.42       16.96      2.62 o
  -1   9   8       11.94       12.07      1.91 o
   0   9   8        1.28        1.05      0.90 o
   1   9   8       18.77       13.98      1.09 o
   2   9   8      235.13      230.52      4.96 o
   3   9   8      113.79      116.90      3.15 o
   4   9   8       87.09       82.45      2.40 o
   5   9   8        3.05        2.49      1.04 o
   6   9   8        1.64        1.54      3.14 o
   7   9   8        5.36        6.78      4.44 o
  -7  10   8        1.03        6.26      2.61 o
  -6  10   8       12.17        4.97      1.88 o
  -5  10   8        8.34        5.92      1.79 o
  -4  10   8        2.15        1.31      0.79 o
  -3  10   8        0.50       -0.58      1.18 o
  -2  10   8        0.00       -0.10      1.65 o
  -1  10   8       22.07       18.09      2.25 o
   0  10   8       13.24        9.53      2.82 o
   1  10   8       21.26       20.49      0.91 o
   2  10   8      108.22      114.49      5.16 o
   3  10   8        2.34        1.32      1.22 o
   4  10   8        0.03        0.37      1.24 o
   5  10   8        1.91        1.09      1.55 o
   6  10   8        1.97        0.21      2.77 o
  -6  11   8        9.02        7.72      3.61 o
  -5  11   8       50.34       50.50      2.97 o
  -4  11   8        5.03        4.27      1.95 o
  -3  11   8        0.08        4.24      2.44 o
  -2  11   8        0.26       -2.14      2.14 o
  -1  11   8        0.01       -0.26      1.83 o
   0  11   8       17.19       13.46      2.27 o
   1  11   8        3.03        3.04      2.08 o
   2  11   8        0.17       -0.11      2.06 o
   3  11   8        0.97        0.05      2.07 o
   4  11   8        4.27       -0.41      2.52 o
   5  11   8       24.27       25.95      5.14 o
  -5  12   8        4.83        8.22      7.13 o
  -4  12   8        0.74        0.49      2.13 o
  -3  12   8        0.79       -0.99      2.50 o
  -2  12   8       13.25        6.79      3.01 o
  -1  12   8        2.56       -0.33      2.08 o
   0  12   8        0.00       -1.94      1.94 o
   1  12   8        1.41        2.26      1.83 o
   2  12   8        0.67       -2.41      2.41 o
   3  12   8        4.92        0.35      4.79 o
   4  12   8        4.33        2.34      5.14 o
  -2  13   8        0.22       -0.23      3.16 o
  -1  13   8        2.82        0.93      4.44 o
   0  13   8        4.13       10.98      4.79 o
   1  13   8        1.53        2.10      4.44 o
 -10   1   9        5.28        2.76      2.59 o
  -9   1   9        3.75        3.92      1.44 o
  -8   1   9        0.19       -0.14      1.00 o
  -7   1   9       17.49       20.39      1.25 o
  -6   1   9       70.30       78.55      2.01 o
  -5   1   9       56.22       59.04      1.58 o
  -4   1   9       71.68       86.34      1.93 o
  -3   1   9      142.62      154.09      2.65 o
  -2   1   9      103.92       98.83      2.67 o
  -1   1   9       17.97       17.08      1.02 o
   0   1   9       34.30       32.87      1.03 o
   1   1   9       65.83       63.13      1.40 o
   2   1   9       59.46       57.63      1.82 o
   3   1   9      250.69      259.74      4.97 o
   4   1   9      125.95      117.25      2.70 o
   5   1   9      117.25       97.50      3.13 o
   6   1   9        1.41       -0.89      1.08 o
   7   1   9        6.50        6.77      1.43 o
   8   1   9       28.94       26.57      2.04 o
   9   1   9        5.83        7.48      1.76 o
  10   1   9       13.31       18.00      6.43 o
 -10   2   9        1.15        3.63      2.20 o
  -9   2   9        6.41        6.05      1.66 o
  -8   2   9      112.31      132.37      3.24 o
  -7   2   9       37.97       40.40      1.56 o
  -6   2   9       18.08       18.25      1.12 o
  -5   2   9       79.23       81.28      2.01 o
  -4   2   9        0.15        0.83      0.74 o
  -3   2   9      353.64      395.64      5.35 o
  -2   2   9        5.69        4.76      0.76 o
  -1   2   9      523.76      524.44      9.88 o
   0   2   9      346.19      372.73      5.81 o
   1   2   9      102.28       83.99      1.71 o
   2   2   9     1585.38     1610.78     26.70 o
   3   2   9        9.68       10.09      0.99 o
   4   2   9       54.18       50.61      1.84 o
   5   2   9       17.08       17.55      1.50 o
   6   2   9       16.97       11.36      1.43 o
   7   2   9       18.09       13.60      2.01 o
   8   2   9        3.47        2.98      1.51 o
   9   2   9        3.81        7.88      1.94 o
 -10   3   9       21.46       21.82      3.14 o
  -9   3   9       12.24       11.31      1.66 o
  -8   3   9        0.63        0.62      1.03 o
  -7   3   9        0.35        2.27      1.17 o
  -6   3   9        2.97        0.69      0.77 o
  -5   3   9       68.11       74.20      1.87 o
  -4   3   9       61.79       68.94      1.84 o
  -3   3   9       72.66       69.07      1.92 o
  -2   3   9        2.16        0.85      1.05 o
  -1   3   9       87.68       87.72      2.08 o
   0   3   9     1561.78     1716.08     26.34 o
   1   3   9       88.07       93.69      1.89 o
   2   3   9      533.41      497.79      8.07 o
   3   3   9      618.82      647.81     10.34 o
   4   3   9       56.97       54.08      1.71 o
   5   3   9      249.41      216.19      5.22 o
   6   3   9        0.06        0.87      1.03 o
   7   3   9       32.04       30.66      2.43 o
   8   3   9        0.29        1.51      1.58 o
   9   3   9       14.76       11.35      2.18 o
 -10   4   9        1.79       -0.48      3.03 o
  -9   4   9        3.79        1.92      1.77 o
  -8   4   9      126.82      157.06      4.33 o
  -7   4   9        1.37        2.70      0.92 o
  -6   4   9       39.01       42.49      1.57 o
  -5   4   9        7.14        8.35      0.86 o
  -4   4   9       70.22       83.81      1.80 o
  -3   4   9       69.44       73.83      1.49 o
  -2   4   9      315.32      341.02      8.06 o
  -1   4   9       11.83        7.41      1.62 o
   0   4   9      203.43      219.48      5.60 o
   1   4   9        3.25        1.42      0.80 o
   2   4   9      369.94      359.72      7.04 o
   3   4   9       74.74       77.70      2.55 o
   4   4   9       23.23       20.59      1.31 o
   5   4   9      352.79      382.06      8.83 o
   6   4   9       74.56       67.37      2.64 o
   7   4   9        0.02        0.48      1.34 o
   8   4   9       11.53       10.81      1.91 o
   9   4   9       30.88       25.35      2.96 o
  -9   5   9        1.21        1.09      2.08 o
  -8   5   9      131.35      139.20      4.13 o
  -7   5   9        0.93        2.78      1.08 o
  -6   5   9      102.10      111.21      2.79 o
  -5   5   9        3.57        3.60      0.72 o
  -4   5   9        0.05        0.31      0.64 o
  -3   5   9       24.25       30.35      1.22 o
  -2   5   9        0.46        1.18      0.96 o
  -1   5   9      118.49      116.46      4.26 o
   0   5   9      218.36      202.35      7.09 o
   1   5   9       62.22       62.62      2.41 o
   2   5   9      698.35      696.19     13.13 o
   3   5   9        6.18        3.17      1.70 o
   4   5   9      225.13      236.99      5.34 o
   5   5   9       57.16       58.16      2.67 o
   6   5   9       28.40       29.34      3.97 o
   7   5   9       53.34       49.90      3.15 o
   8   5   9       30.86       26.61      3.01 o
   9   5   9        0.67       -1.40      3.86 o
  -9   6   9        8.22       10.31      3.26 o
  -8   6   9       68.09       58.22      3.25 o
  -7   6   9       13.32        8.69      1.63 o
  -6   6   9        3.85        2.70      0.88 o
  -5   6   9       21.20       21.89      1.49 o
  -4   6   9        5.21        5.41      0.80 o
  -3   6   9       27.06       29.92      2.02 o
  -2   6   9      145.34      148.18      3.62 o
  -1   6   9       44.71       43.38      1.89 o
   0   6   9       73.21       66.23      2.50 o
   1   6   9      284.87      295.00      5.98 o
   2   6   9       29.21       23.04      2.87 o
   3   6   9      653.80      710.56     10.63 o
   4   6   9        1.41        0.34      1.02 o
   5   6   9        2.90        0.72      1.24 o
   6   6   9      148.47      170.48      5.94 o
   7   6   9        0.88        1.12      2.02 o
   8   6   9       45.95       47.56     12.10 o
  -9   7   9        1.35        2.69      2.26 o
  -8   7   9       56.54       50.00      3.21 o
  -7   7   9        2.73       -0.09      1.34 o
  -6   7   9        3.92        4.21      1.29 o
  -5   7   9       30.88       36.08      1.59 o
  -4   7   9        0.88       -0.58      0.58 o
  -3   7   9      181.47      195.28      3.21 o
  -2   7   9        2.08        0.56      1.57 o
  -1   7   9      104.55       91.00      2.95 o
   0   7   9       27.59       25.88      1.59 o
   1   7   9       93.59       86.70      3.41 o
   2   7   9      613.12      690.47     14.47 o
   3   7   9        8.65        7.72      2.23 o
   4   7   9       41.69       45.96      2.63 o
   5   7   9       30.76       33.01      1.83 o
   6   7   9       35.28       33.59      2.04 o
   7   7   9       57.04       55.09      4.05 o
   8   7   9        0.01        2.34      5.14 o
  -8   8   9       66.46       57.24      6.43 o
  -7   8   9        2.81        1.96      1.17 o
  -6   8   9        0.01       -1.41      1.67 o
  -5   8   9       19.08       21.61      1.81 o
  -4   8   9        2.50        2.77      1.28 o
  -3   8   9        1.82        1.14      1.11 o
  -2   8   9        7.07        9.02      1.42 o
  -1   8   9        7.39       10.59      2.68 o
   0   8   9        6.09        1.17      1.05 o
   1   8   9      216.96      208.50      5.04 o
   2   8   9      104.68      110.88      3.86 o
   3   8   9       50.07       49.75      2.77 o
   4   8   9        5.49        6.76      1.25 o
   5   8   9        2.22        3.03      2.05 o
   6   8   9        1.77        1.32      2.02 o
   7   8   9        0.33        1.99      3.16 o
  -7   9   9       16.87       14.75      2.18 o
  -6   9   9        0.00       -1.40      1.51 o
  -5   9   9        0.58        1.98      1.26 o
  -4   9   9        0.06        0.62      0.72 o
  -3   9   9        3.46        3.62      1.66 o
  -2   9   9        0.09        3.53      2.40 o
  -1   9   9        5.42        5.52      0.66 o
   0   9   9       67.74       58.07      2.31 o
   1   9   9      115.13      122.01      5.58 o
   2   9   9       13.48       18.78      1.89 o
   3   9   9       32.05       28.39      2.24 o
   4   9   9        0.10        0.47      1.27 o
   5   9   9       12.52       10.77      2.07 o
   6   9   9        0.74       -0.03      1.87 o
  -6  10   9       12.63       12.19      2.11 o
  -5  10   9        0.69       -1.39      1.59 o
  -4  10   9       89.35      105.40      3.45 o
  -3  10   9        0.07        0.91      2.28 o
  -2  10   9       19.43       17.43      2.55 o
  -1  10   9        2.93        1.42      3.72 o
   0  10   9       29.95       35.48      4.86 o
   1  10   9       36.97       35.76      3.47 o
   2  10   9       27.80       25.09      1.57 o
   3  10   9       14.37       12.76      1.99 o
   4  10   9        0.10       -1.44      1.63 o
   5  10   9        0.16        1.32      1.84 o
   6  10   9       23.63       22.21      5.49 o
  -5  11   9       16.08        4.81      2.93 o
  -4  11   9        0.16        0.90      2.61 o
  -3  11   9       15.51       19.15      4.24 o
  -2  11   9        2.11        2.56      2.32 o
  -1  11   9       13.51       12.54      2.95 o
   0  11   9       14.26       13.29      2.83 o
   1  11   9       27.28       28.38      2.75 o
   2  11   9        0.98       -0.57      2.17 o
   3  11   9        3.54        8.39      4.21 o
   4  11   9        5.25       11.22      5.73 o
  -4  12   9       21.83       11.92      5.96 o
  -3  12   9       16.13       10.64      4.32 o
  -2  12   9        0.22       -1.31      2.78 o
  -1  12   9        1.58        3.67      3.59 o
   0  12   9        0.55        4.64      2.68 o
   1  12   9       14.27       11.57      3.63 o
   2  12   9        0.13        2.10      3.51 o
   3  12   9        0.02       -2.57      3.51 o
 -10   0  10        3.10        2.03      4.42 o
  -9   0  10       86.99       97.97      7.14 o
  -8   0  10       35.55       44.81      2.67 o
  -7   0  10        0.02       -0.21      1.40 o
  -6   0  10      199.00      221.37      5.70 o
  -5   0  10      282.87      315.29      6.87 o
  -4   0  10      204.87      210.81      6.24 o
  -3   0  10      226.51      233.93      6.52 o
  -2   0  10       50.43       50.66      2.89 o
  -1   0  10      705.83      736.67     16.84 o
   0   0  10       57.96       55.91      2.46 o
   1   0  10      942.38      975.00     19.43 o
   2   0  10      183.45      167.84      5.14 o
   3   0  10       63.40       57.73      2.73 o
   4   0  10      212.83      215.10     11.60 o
   5   0  10      218.32      151.60      4.71 o
   6   0  10      336.41      324.99      9.05 o
   7   0  10       30.64       29.16      2.53 o
   8   0  10      108.81      113.97      5.33 o
   9   0  10       85.97       88.04      5.51 o
 -10   1  10        3.34        5.74      1.92 o
  -9   1  10        1.30        4.29      1.45 o
  -8   1  10        3.52        5.10      1.43 o
  -7   1  10       21.68       21.82      1.36 o
  -6   1  10       37.81       33.79      1.36 o
  -5   1  10       88.76      113.39      2.84 o
  -4   1  10        0.13       -0.77      1.21 o
  -3   1  10      149.09      152.32      2.82 o
  -2   1  10       27.84       24.74      1.39 o
  -1   1  10      205.44      196.06      3.13 o
   0   1  10      238.35      235.76      3.34 o
   1   1  10      334.16      344.54      5.02 o
   2   1  10      346.56      345.38      6.48 o
   3   1  10      280.66      270.24      5.41 o
   4   1  10       63.35       68.22      2.05 o
   5   1  10      254.33      289.45      5.85 o
   6   1  10      253.09      214.59      5.01 o
   7   1  10      101.01      101.26      3.10 o
   8   1  10       36.29       27.41      2.07 o
   9   1  10        4.64        4.14      1.75 o
 -10   2  10        1.37        2.74      2.37 o
  -9   2  10       17.72       16.32      1.68 o
  -8   2  10      227.05      270.94      5.54 o
  -7   2  10        9.97        5.28      1.14 o
  -6   2  10      139.20      155.51      3.13 o
  -5   2  10      188.40      209.09      4.06 o
  -4   2  10       98.76      104.39      2.27 o
  -3   2  10       27.54       24.41      1.08 o
  -2   2  10       42.56       51.29      1.64 o
  -1   2  10      212.44      197.51      3.67 o
   0   2  10       64.09       52.16      1.45 o
   1   2  10      382.02      383.67      5.49 o
   2   2  10     1209.00     1350.99     20.64 o
   3   2  10       75.57       71.01      2.31 o
   4   2  10      228.74      247.92      6.03 o
   5   2  10      105.91       86.37      2.49 o
   6   2  10      151.96      153.45      3.90 o
   7   2  10        1.63        1.05      1.25 o
   8   2  10       37.89       36.75      3.46 o
   9   2  10       17.63       17.48      2.26 o
 -10   3  10        0.76        0.75      5.72 o
  -9   3  10       22.72       19.34      1.76 o
  -8   3  10       47.51       36.79      1.81 o
  -7   3  10        2.55        2.72      0.97 o
  -6   3  10        0.29        0.81      0.92 o
  -5   3  10        0.50        0.11      0.84 o
  -4   3  10       32.94       34.90      1.24 o
  -3   3  10      118.36      129.59      2.40 o
  -2   3  10      410.85      432.38      6.53 o
  -1   3  10       11.85        9.88      0.96 o
   0   3  10      275.76      278.97      4.49 o
   1   3  10       41.44       44.39      1.25 o
   2   3  10     2568.38     2709.85     40.56 o
   3   3  10      320.17      346.24      6.64 o
   4   3  10       32.71       30.57      1.71 o
   5   3  10       58.65       67.83      2.20 o
   6   3  10        0.82        0.13      0.98 o
   7   3  10      214.25      233.87      8.44 o
   8   3  10       95.87      115.08      4.25 o
   9   3  10       11.53        4.43      3.08 o
  -9   4  10        0.98        0.84      1.69 o
  -8   4  10      174.74      191.20      4.47 o
  -7   4  10       32.09       35.18      1.58 o
  -6   4  10       69.38       72.11      2.12 o
  -5   4  10        0.10        0.49      0.72 o
  -4   4  10      115.16      121.81      3.25 o
  -3   4  10        3.55        2.77      0.63 o
  -2   4  10       30.31       30.87      1.18 o
  -1   4  10       48.21       50.27      2.14 o
   0   4  10      227.29      236.55      5.43 o
   1   4  10      395.69      429.68      8.33 o
   2   4  10      390.58      404.51      6.96 o
   3   4  10      580.12      630.98     13.77 o
   4   4  10      199.48      204.56      7.06 o
   5   4  10        0.32       -0.97      0.97 o
   6   4  10      172.32      184.20      4.55 o
   7   4  10        1.63        2.00      1.78 o
   8   4  10       47.61       51.67      5.60 o
   9   4  10        0.02        1.75      2.64 o
  -9   5  10        0.79       -1.81      1.81 o
  -8   5  10       28.90       27.72      2.35 o
  -7   5  10        0.53        0.02      0.90 o
  -6   5  10       36.74       31.42      1.40 o
  -5   5  10        7.22        8.67      0.88 o
  -4   5  10       14.08       14.79      0.93 o
  -3   5  10       44.58       44.21      1.49 o
  -2   5  10      109.64      127.75      3.69 o
  -1   5  10       48.90       42.85      2.65 o
   0   5  10      121.12      119.60      3.46 o
   1   5  10        0.59        0.26      1.15 o
   2   5  10      575.34      615.37     14.60 o
   3   5  10      197.22      201.78      4.08 o
   4   5  10        2.18       -0.27      0.83 o
   5   5  10       42.66       46.20      2.97 o
   6   5  10        7.80        8.06      1.85 o
   7   5  10       16.92       13.93      2.53 o
   8   5  10       70.21       75.25      5.44 o
  -9   6  10        0.15       -1.88      4.27 o
  -8   6  10        5.81        4.55      1.55 o
  -7   6  10       13.68       11.98      1.26 o
  -6   6  10        0.08        0.31      1.15 o
  -5   6  10       11.50       13.36      0.96 o
  -4   6  10       88.85       96.84      2.58 o
  -3   6  10        4.21        4.18      0.69 o
  -2   6  10       10.44       11.51      1.57 o
  -1   6  10       14.42       17.03      3.00 o
   0   6  10        6.68        1.42      1.37 o
   1   6  10       11.50       11.59      2.32 o
   2   6  10        9.78       10.52      2.01 o
   3   6  10        8.44        9.95      0.75 o
   4   6  10        4.14        3.42      0.86 o
   5   6  10       24.44       18.07      1.37 o
   6   6  10       15.36       17.45      2.32 o
   7   6  10        0.10       -0.80      4.10 o
  -8   7  10       10.47        8.53      1.75 o
  -7   7  10        0.11        0.05      1.06 o
  -6   7  10       11.14       11.34      1.16 o
  -5   7  10       22.41       23.28      2.08 o
  -4   7  10        4.55        4.29      1.70 o
  -3   7  10       69.94       73.72      3.18 o
  -2   7  10        0.05        2.26      2.19 o
  -1   7  10       58.95       54.59      2.80 o
   0   7  10      405.88      436.70      9.71 o
   1   7  10       16.85       16.79      1.55 o
   2   7  10        7.50        5.20      1.39 o
   3   7  10        1.39        0.13      1.48 o
   4   7  10        2.77        2.40      1.17 o
   5   7  10       82.41       84.59      2.54 o
   6   7  10       23.71       23.41      2.49 o
   7   7  10       14.79       13.44      4.79 o
  -8   8  10        0.22       -2.22      3.51 o
  -7   8  10        6.89        6.57      1.77 o
  -6   8  10        0.07       -1.31      1.31 o
  -5   8  10        0.33       -0.90      0.90 o
  -4   8  10        1.76        2.98      0.50 o
  -3   8  10       52.71       53.41      2.56 o
  -2   8  10        2.12        0.47      2.46 o
  -1   8  10       34.99       34.12      1.98 o
   0   8  10      215.76      225.09      6.04 o
   1   8  10       59.46       65.56      2.55 o
   2   8  10       63.39       54.82      3.04 o
   3   8  10       13.81       13.09      1.05 o
   4   8  10       50.13       49.09      3.48 o
   5   8  10       11.55        9.28      2.74 o
   6   8  10        0.62       -5.49      5.49 o
  -7   9  10        2.20        3.27      5.14 o
  -6   9  10        3.55        4.40      2.31 o
  -5   9  10        1.22        0.40      1.09 o
  -4   9  10        3.43        0.51      1.75 o
  -3   9  10        4.53        6.13      2.02 o
  -2   9  10        2.94        2.34      0.94 o
  -1   9  10        1.50       -0.81      1.28 o
   0   9  10      237.71      258.14      6.41 o
   1   9  10      203.40      223.33      5.39 o
   2   9  10        2.78        3.79      1.52 o
   3   9  10        3.35        3.91      2.11 o
   4   9  10       24.54       25.30      3.35 o
   5   9  10       65.03       67.00      5.91 o
   6   9  10        5.30        9.30      3.39 o
  -6  10  10        0.07       -0.23      6.54 o
  -5  10  10        4.56        3.29      3.17 o
  -4  10  10       47.43       47.34      3.82 o
  -3  10  10        2.84        0.60      2.43 o
  -2  10  10        0.59        3.84      4.69 o
  -1  10  10        8.50       11.01      2.48 o
   0  10  10       93.02       97.95      8.28 o
   1  10  10        7.45        6.81      2.23 o
   2  10  10        1.59        4.95      2.34 o
   3  10  10        2.09        3.28      3.80 o
   4  10  10       18.07       24.37      3.93 o
   5  10  10        0.01       -2.10      4.09 o
  -4  11  10        0.00        1.05      4.09 o
  -3  11  10       26.09       24.05      4.38 o
  -2  11  10        2.52        0.23      3.80 o
  -1  11  10        1.72       -1.24      7.77 o
   0  11  10        8.07        4.19      2.56 o
   1  11  10       34.87       30.89      3.61 o
   2  11  10        8.88       14.42      3.27 o
   3  11  10        0.38       -1.52      3.74 o
   4  11  10        0.27       -2.22      4.56 o
  -2  12  10       13.94       21.74      6.31 o
  -1  12  10        0.67       -0.35      3.86 o
   0  12  10       13.47       11.69      4.44 o
   1  12  10        1.36        3.39      5.84 o
  -9   1  11        2.42        2.76      1.91 o
  -8   1  11        2.95        3.71      1.32 o
  -7   1  11       11.49       16.18      1.34 o
  -6   1  11       20.20       24.03      1.34 o
  -5   1  11       41.78       37.91      1.41 o
  -4   1  11        2.69        2.15      0.96 o
  -3   1  11        1.87        1.12      0.67 o
  -2   1  11      141.19      140.24      3.20 o
  -1   1  11       33.49       37.42      1.18 o
   0   1  11      186.60      171.49      2.74 o
   1   1  11      120.34      125.82      2.48 o
   2   1  11       84.23       82.20      2.01 o
   3   1  11       76.11       68.36      2.27 o
   4   1  11       32.27       34.07      1.79 o
   5   1  11       16.68       13.83      1.34 o
   6   1  11       56.33       46.83      2.08 o
   7   1  11        7.76        4.89      1.41 o
   8   1  11        0.94       -0.48      1.50 o
  -9   2  11        0.91        0.69      1.58 o
  -8   2  11       60.59       62.16      2.35 o
  -7   2  11        4.50        0.64      1.26 o
  -6   2  11       43.88       47.16      1.74 o
  -5   2  11       17.17       18.01      1.32 o
  -4   2  11       11.89       12.07      0.90 o
  -3   2  11        0.12       -0.78      0.86 o
  -2   2  11        6.42        6.76      0.85 o
  -1   2  11        6.41        5.26      1.21 o
   0   2  11      141.45      145.67      2.61 o
   1   2  11       56.80       62.98      2.07 o
   2   2  11       28.15       25.04      1.27 o
   3   2  11      149.72      132.89      3.34 o
   4   2  11       22.24       18.50      1.52 o
   5   2  11       97.71       87.69      3.32 o
   6   2  11       36.65       32.17      2.31 o
   7   2  11        0.52       -0.12      1.32 o
   8   2  11        2.91       -0.61      1.59 o
  -9   3  11        2.26        2.36      1.67 o
  -8   3  11       25.98       23.90      1.70 o
  -7   3  11       87.92       89.69      2.55 o
  -6   3  11        3.00        2.70      1.00 o
  -5   3  11        0.03       -0.72      0.88 o
  -4   3  11        6.25        7.92      0.77 o
  -3   3  11        0.65        1.17      0.66 o
  -2   3  11      155.19      152.25      2.60 o
  -1   3  11       12.68       16.75      0.85 o
   0   3  11      545.45      596.44      8.58 o
   1   3  11       80.93       93.36      2.31 o
   2   3  11       89.01       88.41      2.30 o
   3   3  11      167.00      151.37      3.84 o
   4   3  11       21.07       15.92      1.35 o
   5   3  11       20.73       19.59      1.61 o
   6   3  11        3.04        2.35      1.19 o
   7   3  11        5.74        5.90      1.90 o
   8   3  11       94.26       99.08      6.57 o
  -9   4  11        2.82        1.61      2.04 o
  -8   4  11       25.35       21.20      1.60 o
  -7   4  11       28.68       26.49      1.54 o
  -6   4  11        7.28        8.22      1.00 o
  -5   4  11        2.19        1.68      0.80 o
  -4   4  11       36.69       38.64      1.52 o
  -3   4  11        8.91        9.46      1.03 o
  -2   4  11       10.35        7.00      1.24 o
  -1   4  11       11.85        7.61      1.30 o
   0   4  11        4.40        2.82      1.30 o
   1   4  11      158.83      159.98      3.80 o
   2   4  11        3.30        2.76      1.54 o
   3   4  11      217.12      228.34      4.56 o
   4   4  11       13.62       11.48      1.09 o
   5   4  11       83.33       81.37      3.82 o
   6   4  11        2.26        1.71      1.29 o
   7   4  11        8.29        6.35      2.26 o
   8   4  11        0.04       -0.14      2.31 o
  -9   5  11        0.35       -1.11      2.33 o
  -8   5  11       14.78       10.75      1.60 o
  -7   5  11       26.49       30.52      1.77 o
  -6   5  11       34.99       39.73      1.66 o
  -5   5  11       33.44       33.76      1.33 o
  -4   5  11        6.37        8.01      1.84 o
  -3   5  11      107.62      106.84      2.55 o
  -2   5  11      414.19      446.90      9.63 o
  -1   5  11        0.64        0.27      1.20 o
   0   5  11       67.26       66.37      2.71 o
   1   5  11       32.07       32.73      2.10 o
   2   5  11        1.05       -0.04      1.37 o
   3   5  11      301.67      298.28      6.84 o
   4   5  11       21.84       21.11      1.44 o
   5   5  11       89.13       87.23      3.16 o
   6   5  11        2.90        5.38      1.69 o
   7   5  11       14.72       14.60      2.30 o
  -8   6  11        7.57        4.62      2.30 o
  -7   6  11        0.94        1.23      1.41 o
  -6   6  11        1.44        3.01      0.82 o
  -5   6  11        1.34        1.83      0.73 o
  -4   6  11       35.32       40.60      2.43 o
  -3   6  11       21.46       14.54      1.52 o
  -2   6  11      225.74      233.47      6.22 o
  -1   6  11       45.01       50.14      3.54 o
   0   6  11        2.13        0.74      1.69 o
   1   6  11       39.98       45.53      2.41 o
   2   6  11       27.88       31.20      1.95 o
   3   6  11       58.29       62.30      3.22 o
   4   6  11        7.41        6.24      0.75 o
   5   6  11        0.02       -1.03      1.64 o
   6   6  11        4.83        7.88      3.10 o
   7   6  11       27.60       31.44      5.96 o
  -8   7  11        0.20        0.27      4.62 o
  -7   7  11        0.80        1.35      1.32 o
  -6   7  11        0.02       -0.12      1.03 o
  -5   7  11        6.38        8.64      1.73 o
  -4   7  11        4.01        4.05      0.77 o
  -3   7  11      105.58      109.41      4.21 o
  -2   7  11      111.67      112.52      3.84 o
  -1   7  11        1.95        2.25      1.68 o
   0   7  11        0.53       -1.10      1.32 o
   1   7  11        8.09        4.89      1.86 o
   2   7  11        1.31        1.32      1.49 o
   3   7  11       11.68       13.92      2.42 o
   4   7  11       11.71       14.97      1.39 o
   5   7  11       24.23       23.31      3.44 o
   6   7  11       33.04       34.37      7.36 o
  -7   8  11        0.04        1.52      2.86 o
  -6   8  11       31.09       38.91      2.97 o
  -5   8  11        2.47        3.86      0.87 o
  -4   8  11       29.78       26.85      2.07 o
  -3   8  11        5.42        5.60      1.52 o
  -2   8  11        6.22        4.93      1.47 o
  -1   8  11      105.36      106.54      3.68 o
   0   8  11        0.18        0.92      1.56 o
   1   8  11       64.13       68.21      2.86 o
   2   8  11        9.92        9.70      1.79 o
   3   8  11        6.44        9.12      2.78 o
   4   8  11      123.49      142.69      6.60 o
   5   8  11        1.58        2.37      2.93 o
  -6   9  11        0.21        0.00      4.21 o
  -5   9  11       11.74        8.56      2.93 o
  -4   9  11        0.05       -1.35      2.03 o
  -3   9  11        0.58        3.67      2.58 o
  -2   9  11        5.70        1.45      2.41 o
  -1   9  11       46.35       50.52      3.53 o
   0   9  11      235.65      296.19      7.88 o
   1   9  11       20.40       22.65      2.38 o
   2   9  11      109.81      132.24      5.37 o
   3   9  11       12.36       17.15      2.05 o
   4   9  11       11.53        6.16      3.35 o
   5   9  11        0.53        6.19      4.67 o
  -5  10  11        3.06       -2.22      6.66 o
  -4  10  11        6.72        9.82      6.43 o
  -3  10  11        1.48       -1.68      2.68 o
  -2  10  11       25.24       19.45      6.49 o
  -1  10  11       15.42       10.39      3.11 o
   0  10  11        8.40        2.54      2.04 o
   1  10  11       86.48       78.59      5.20 o
   2  10  11        0.81        6.21      3.61 o
   3  10  11        2.51        1.64      4.56 o
   4  10  11       10.33       12.97      6.54 o
  -3  11  11        0.40       -3.86      3.86 o
  -2  11  11        0.14       -2.10      4.09 o
  -1  11  11       15.07       23.26      5.03 o
   0  11  11        8.59        7.83      4.91 o
   1  11  11        1.70       -0.12      5.84 o
   2  11  11        5.60        5.49      4.21 o
  -9   0  12       18.53       15.34      3.13 o
  -8   0  12        0.01       -0.45      2.03 o
  -7   0  12       83.49       91.78      4.37 o
  -6   0  12       30.48       29.52      2.48 o
  -5   0  12       14.67        9.58      1.38 o
  -4   0  12       72.63       84.84      4.61 o
  -3   0  12        1.89        6.74      1.89 o
  -2   0  12       58.86       69.18      2.74 o
  -1   0  12      236.26      232.49      5.13 o
   0   0  12     2898.52     3342.52     56.75 o
   1   0  12      105.16       95.61      5.27 o
   2   0  12       30.60       29.69      4.66 o
   3   0  12        8.62        9.87      1.81 o
   4   0  12        4.13        5.28      1.60 o
   5   0  12       41.07       38.23      4.91 o
   6   0  12       48.40       50.51      7.66 o
   7   0  12       77.09       75.29      4.42 o
   8   0  12       45.54       44.29      5.84 o
  -9   1  12        3.67        3.64      1.86 o
  -8   1  12       20.89       18.61      1.79 o
  -7   1  12        0.05       -0.95      1.16 o
  -6   1  12        1.20        2.73      1.21 o
  -5   1  12       34.00       30.35      1.32 o
  -4   1  12       41.62       41.78      1.66 o
  -3   1  12       72.18       70.83      2.68 o
  -2   1  12      191.91      189.48      4.25 o
  -1   1  12       11.16       12.10      1.61 o
   0   1  12     1442.80     1638.04     20.05 o
   1   1  12      292.25      323.71      5.57 o
   2   1  12      100.70      109.41      2.53 o
   3   1  12      284.67      305.41      6.80 o
   4   1  12       93.76       78.65      3.44 o
   5   1  12      240.14      254.24      6.21 o
   6   1  12       36.83       29.00      2.02 o
   7   1  12       57.43       64.63      4.94 o
   8   1  12      103.96       96.70      3.95 o
  -9   2  12        8.47        9.14      1.97 o
  -8   2  12       32.05       32.40      1.97 o
  -7   2  12        9.06        4.90      1.24 o
  -6   2  12       34.92       37.15      1.61 o
  -5   2  12       18.67       18.59      1.25 o
  -4   2  12       25.34       28.76      1.42 o
  -3   2  12      137.31      139.56      2.94 o
  -2   2  12       15.79       15.55      0.87 o
  -1   2  12      263.06      292.70      5.30 o
   0   2  12      249.75      260.84      4.28 o
   1   2  12      374.59      387.87      6.13 o
   2   2  12      281.00      318.15      5.81 o
   3   2  12       42.90       30.18      1.55 o
   4   2  12      500.61      536.53     11.49 o
   5   2  12        2.45        5.36      1.35 o
   6   2  12      133.72      156.53      6.55 o
   7   2  12       49.39       59.52      3.08 o
   8   2  12       11.07       11.38      1.99 o
  -9   3  12        0.01        3.59      2.80 o
  -8   3  12        0.99        1.66      1.42 o
  -7   3  12       38.18       33.21      2.37 o
  -6   3  12       11.29        9.35      1.17 o
  -5   3  12        3.44        2.00      1.38 o
  -4   3  12        2.10        2.74      0.89 o
  -3   3  12      109.35      108.24      2.40 o
  -2   3  12       43.97       40.09      1.24 o
  -1   3  12       37.27       38.50      1.22 o
   0   3  12      567.11      612.79      9.77 o
   1   3  12      112.51      100.11      2.19 o
   2   3  12       56.40       57.55      2.12 o
   3   3  12        6.11        4.69      1.26 o
   4   3  12      276.85      281.86      6.66 o
   5   3  12       74.14       82.12      3.06 o
   6   3  12        0.72       -0.04      1.18 o
   7   3  12       11.77        9.41      1.62 o
   8   3  12       91.16       89.14      8.03 o
  -8   4  12       18.04       18.09      1.70 o
  -7   4  12        0.01        0.73      1.33 o
  -6   4  12       23.23       25.16      1.75 o
  -5   4  12       10.89       12.90      1.04 o
  -4   4  12       21.75       21.42      1.35 o
  -3   4  12       94.42       93.49      2.70 o
  -2   4  12        9.48        7.80      1.05 o
  -1   4  12      114.92      125.60      4.19 o
   0   4  12       21.33       21.09      1.63 o
   1   4  12       25.68       21.51      1.67 o
   2   4  12       30.20       29.88      1.23 o
   3   4  12       34.92       31.39      1.79 o
   4   4  12      194.18      212.80      5.02 o
   5   4  12        0.81        1.25      1.05 o
   6   4  12       52.29       58.47      3.55 o
   7   4  12        6.34        5.70      1.77 o
  -8   5  12        4.72        4.22      1.78 o
  -7   5  12        0.38        1.62      1.16 o
  -6   5  12        0.02        0.45      1.17 o
  -5   5  12        8.20        8.56      1.04 o
  -4   5  12       57.71       55.15      2.01 o
  -3   5  12       59.46       60.69      2.04 o
  -2   5  12      100.00       90.52      4.53 o
  -1   5  12       15.74       15.60      1.88 o
   0   5  12      136.88      146.65      3.88 o
   1   5  12       39.46       37.91      1.94 o
   2   5  12        4.78        5.52      1.55 o
   3   5  12      163.22      202.61      5.14 o
   4   5  12       42.36       38.77      1.99 o
   5   5  12      139.68      135.00      5.25 o
   6   5  12       13.72       12.52      4.17 o
   7   5  12       11.23        8.77      4.67 o
  -7   6  12        4.71        2.84      1.35 o
  -6   6  12        1.33        1.12      1.31 o
  -5   6  12        9.46        6.20      1.60 o
  -4   6  12        5.75        3.02      1.18 o
  -3   6  12       19.30       15.76      1.88 o
  -2   6  12       55.11       49.03      2.42 o
  -1   6  12       26.85       26.79      1.94 o
   0   6  12       46.55       40.10      2.06 o
   1   6  12        0.35        2.71      1.53 o
   2   6  12        1.49        3.34      1.80 o
   3   6  12        3.23        3.46      1.99 o
   4   6  12        0.37       -0.78      2.08 o
   5   6  12        2.47        2.67      2.29 o
   6   6  12        1.40        5.96      6.08 o
  -7   7  12        0.76        1.50      1.99 o
  -6   7  12       12.07        8.81      2.52 o
  -5   7  12       20.32       14.10      1.68 o
  -4   7  12       11.74       11.36      1.62 o
  -3   7  12       16.95       11.90      1.68 o
  -2   7  12       47.14       33.62      2.26 o
  -1   7  12        8.90        6.70      2.01 o
   0   7  12        0.25       -1.44      1.44 o
   1   7  12        1.03       -0.45      1.38 o
   2   7  12       21.75       21.14      3.00 o
   3   7  12       42.85       47.27      2.96 o
   4   7  12        0.62        3.14      2.38 o
   5   7  12        0.17       -2.33      2.33 o
  -5   8  12        0.00        0.47      3.39 o
  -4   8  12       12.37        8.83      2.43 o
  -3   8  12        0.89       -1.15      2.19 o
  -2   8  12        2.31        0.63      1.45 o
  -1   8  12        2.60        4.03      2.36 o
   0   8  12       18.74       13.51      1.97 o
   1   8  12       57.38       62.72      4.30 o
   2   8  12        0.91        1.39      1.70 o
   3   8  12       16.37       14.03      2.24 o
   4   8  12       12.55       11.46      3.16 o
  -5   9  12       12.76       15.08      5.49 o
  -4   9  12        0.03        7.36      4.32 o
  -3   9  12        0.67        5.54      2.97 o
  -2   9  12       66.49       46.18      3.88 o
  -1   9  12       19.48       20.19      5.57 o
   0   9  12        2.27        0.54      2.16 o
   1   9  12        3.80        2.16      2.70 o
   2   9  12        4.38        3.68      2.97 o
   3   9  12       20.32       25.48      4.41 o
  -2  10  12       26.79       28.52      6.55 o
  -1  10  12       42.76       40.05      4.53 o
   0  10  12        0.07        0.70      4.08 o
   1  10  12       13.48       12.62      4.91 o
   2  10  12        8.00        3.04      6.43 o
  -8   1  13        0.00       -0.67      1.57 o
  -7   1  13        0.36        1.79      1.21 o
  -6   1  13        6.08        6.14      1.03 o
  -5   1  13        4.00        2.60      0.94 o
  -4   1  13        0.43        0.88      1.08 o
  -3   1  13        1.28        1.52      1.06 o
  -2   1  13       44.99       40.28      1.74 o
  -1   1  13       18.15       18.87      1.04 o
   0   1  13      160.04      186.08      3.55 o
   1   1  13        0.00       -0.61      0.79 o
   2   1  13       71.53       70.14      2.07 o
   3   1  13       14.81       14.36      1.25 o
   4   1  13       14.47       12.27      1.77 o
   5   1  13        0.00       -0.28      1.46 o
   6   1  13        0.97        2.59      1.65 o
   7   1  13        0.71       -0.66      2.60 o
  -8   2  13        0.11       -1.43      1.43 o
  -7   2  13        9.12        1.15      1.17 o
  -6   2  13        4.18        3.05      1.07 o
  -5   2  13       20.84       21.74      1.53 o
  -4   2  13        0.04        1.56      0.84 o
  -3   2  13        6.73        6.72      0.91 o
  -2   2  13      201.49      244.00      4.25 o
  -1   2  13        2.76        0.99      0.89 o
   0   2  13        9.35        6.26      0.75 o
   1   2  13      483.58      531.95      9.06 o
   2   2  13       19.71       19.45      1.31 o
   3   2  13        7.77        8.88      1.08 o
   4   2  13        0.05        0.13      1.05 o
   5   2  13       10.32        7.51      1.52 o
   6   2  13        2.07        5.11      1.54 o
   7   2  13        6.03        4.43      2.00 o
  -8   3  13        0.00       -1.23      1.48 o
  -7   3  13        0.24        0.73      1.20 o
  -6   3  13        0.21        0.64      0.94 o
  -5   3  13       19.45       21.36      2.03 o
  -4   3  13       17.21       13.26      1.11 o
  -3   3  13        0.96        0.76      1.08 o
  -2   3  13        6.55        6.99      0.68 o
  -1   3  13       52.13       53.84      2.55 o
   0   3  13      110.28      105.97      3.97 o
   1   3  13      105.62       96.32      2.16 o
   2   3  13        5.71        9.23      1.62 o
   3   3  13       86.27       91.58      2.57 o
   4   3  13       29.27       22.05      1.55 o
   5   3  13       20.46       20.65      1.70 o
   6   3  13       61.91       70.86      4.21 o
   7   3  13       11.02        9.31      2.62 o
  -8   4  13        1.53        1.74      2.13 o
  -7   4  13        2.24        3.67      1.34 o
  -6   4  13        0.24       -0.79      0.96 o
  -5   4  13       15.27       10.87      1.35 o
  -4   4  13       34.55       36.33      1.73 o
  -3   4  13       21.08       19.65      1.35 o
  -2   4  13        3.83        1.74      0.77 o
  -1   4  13       51.50       56.44      3.04 o
   0   4  13        1.48        0.97      1.56 o
   1   4  13       31.99       26.86      1.88 o
   2   4  13        1.81        1.41      1.35 o
   3   4  13       39.13       33.58      1.42 o
   4   4  13        7.18        4.81      1.43 o
   5   4  13        0.42       -1.36      1.36 o
   6   4  13       11.98        8.53      2.37 o
  -7   5  13        1.29       -0.38      1.68 o
  -6   5  13        3.79        2.14      0.98 o
  -5   5  13        8.71       10.66      0.83 o
  -4   5  13      146.99      155.99      6.46 o
  -3   5  13        2.91        3.02      0.98 o
  -2   5  13        1.33        0.10      1.55 o
  -1   5  13       19.27       19.81      2.09 o
   0   5  13       33.14       30.64      1.89 o
   1   5  13       85.07       86.63      2.99 o
   2   5  13        3.59       -0.48      1.88 o
   3   5  13        3.01        4.75      2.09 o
   4   5  13        0.91        0.74      2.69 o
   5   5  13       20.79       14.39      3.10 o
   6   5  13      170.25      208.85     33.77 o
  -7   6  13        0.84       -1.17      3.10 o
  -6   6  13       20.49       24.19      2.25 o
  -5   6  13        9.84        6.82      1.49 o
  -4   6  13        0.64        1.64      0.90 o
  -3   6  13        4.00        5.58      2.02 o
  -2   6  13        3.76        2.49      3.12 o
  -1   6  13        4.42        3.63      1.71 o
   0   6  13        6.00        6.19      1.55 o
   1   6  13       30.13       32.64      2.67 o
   2   6  13       27.61       34.27      2.61 o
   3   6  13       30.67       27.41      2.78 o
   4   6  13       15.06       15.88      2.97 o
   5   6  13        2.43       -0.13      3.20 o
  -5   7  13        0.19       -2.24      7.07 o
  -4   7  13       72.58       59.64      4.03 o
  -3   7  13        0.59        2.17      1.77 o
  -2   7  13        7.94        9.18      2.13 o
  -1   7  13        0.00        3.15      2.14 o
   0   7  13       25.06       20.21      1.96 o
   1   7  13       76.52       78.48      3.14 o
   2   7  13        0.00        2.43      1.88 o
   3   7  13        9.77       10.80      2.14 o
   4   7  13        7.89       16.38      3.31 o
  -4   8  13        7.24        6.31      4.79 o
  -3   8  13        9.39        9.21      4.19 o
  -2   8  13        8.20        7.83      2.53 o
  -1   8  13        4.90        1.11      2.85 o
   0   8  13        0.09        2.19      2.15 o
   1   8  13        0.13       -2.69      2.89 o
   2   8  13       50.43       54.66      3.46 o
   3   8  13       20.22       23.61      6.43 o
  -2   9  13       17.51       13.32      5.03 o
  -1   9  13        1.69        3.50      6.43 o
   0   9  13       18.98       22.49      3.14 o
   1   9  13        0.18        2.74      5.66 o
  -8   0  14        3.17        4.69      3.10 o
  -7   0  14        3.29        0.77      1.91 o
  -6   0  14       19.57       21.69      2.12 o
  -5   0  14       29.87       32.19      4.96 o
  -4   0  14       21.80       21.53      2.76 o
  -3   0  14       10.55       12.30      3.74 o
  -2   0  14      232.60      244.24      7.01 o
  -1   0  14     1061.27     1194.91     23.33 o
   0   0  14      143.38      148.81      4.92 o
   1   0  14        3.12        2.64      1.37 o
   2   0  14      309.64      332.18      9.93 o
   3   0  14        3.93        3.39      2.59 o
   4   0  14      131.00      152.68      5.72 o
   5   0  14       23.44       24.61      2.89 o
   6   0  14       10.34       15.30      4.03 o
  -7   1  14        0.82        3.22      1.47 o
  -6   1  14        0.07        1.74      1.14 o
  -5   1  14       25.40       27.90      1.51 o
  -4   1  14       36.92       28.46      1.83 o
  -3   1  14        8.22        8.85      1.25 o
  -2   1  14     1297.62     1547.36     31.35 o
  -1   1  14       95.93      115.17      3.79 o
   0   1  14      121.34      129.84      2.84 o
   1   1  14        2.05        2.97      1.07 o
   2   1  14      117.63      124.67      3.21 o
   3   1  14      156.35      183.92      4.15 o
   4   1  14        0.61        0.36      1.69 o
   5   1  14       76.89       81.51      3.55 o
   6   1  14      175.39      186.48      6.60 o
  -7   2  14        3.22        4.48      2.28 o
  -6   2  14       20.72       20.26      1.53 o
  -5   2  14        1.59        1.08      1.13 o
  -4   2  14        0.70        1.58      1.05 o
  -3   2  14       57.92       64.04      2.22 o
  -2   2  14      132.36      136.36      3.20 o
  -1   2  14       99.89       91.53      2.30 o
   0   2  14        2.79        0.99      1.07 o
   1   2  14       14.12       11.66      1.51 o
   2   2  14       67.82       86.99      2.50 o
   3   2  14       16.61       18.32      1.53 o
   4   2  14      114.21      123.19      4.01 o
   5   2  14       38.61       50.41      5.90 o
   6   2  14       35.95       30.41      2.94 o
  -7   3  14        0.24        0.83      1.82 o
  -6   3  14        8.35        5.66      1.50 o
  -5   3  14       51.86       52.05      2.18 o
  -4   3  14       85.10       93.84      2.93 o
  -3   3  14        0.16        1.12      0.58 o
  -2   3  14       22.26       24.77      2.25 o
  -1   3  14        2.11        1.17      1.35 o
   0   3  14       12.35       13.23      1.77 o
   1   3  14      236.72      264.15      6.46 o
   2   3  14       99.21      104.78      2.95 o
   3   3  14      113.99      124.07      3.18 o
   4   3  14        2.56       10.14      1.81 o
   5   3  14       25.61       31.89      2.86 o
   6   3  14      184.49      222.05      8.93 o
  -7   4  14        0.48        0.67      2.87 o
  -6   4  14        5.69        5.46      1.35 o
  -5   4  14        0.56        1.39      1.14 o
  -4   4  14        0.41        0.18      1.62 o
  -3   4  14       35.55       33.89      1.78 o
  -2   4  14       22.49       22.95      2.23 o
  -1   4  14       10.61       12.41      1.76 o
   0   4  14       17.02       18.64      2.31 o
   1   4  14        1.30        0.92      1.66 o
   2   4  14       22.85       24.47      2.28 o
   3   4  14       14.27       14.12      2.57 o
   4   4  14        5.24        7.08      2.53 o
   5   4  14       21.82       17.26      2.36 o
   6   4  14        5.89        8.61      2.29 o
  -6   5  14        0.06       -0.91      1.43 o
  -5   5  14       26.78       24.68      4.88 o
  -4   5  14       38.90       30.91      4.32 o
  -3   5  14        0.34       -0.52      1.92 o
  -2   5  14        0.01       -0.42      1.56 o
  -1   5  14        3.32        3.09      1.75 o
   0   5  14       54.30       57.09      2.69 o
   1   5  14        0.31        2.99      1.99 o
   2   5  14       47.71       40.13      3.07 o
   3   5  14       28.68       25.60      2.58 o
   4   5  14        0.53       -0.25      4.85 o
   5   5  14       44.71       40.96      4.67 o
  -5   6  14        1.30       -0.10      5.04 o
  -4   6  14        1.58        0.88      2.03 o
  -3   6  14       18.05       17.87      2.30 o
  -2   6  14        8.62        5.19      1.84 o
  -1   6  14        7.29        8.42      2.11 o
   0   6  14        7.65        1.95      2.02 o
   1   6  14        8.53       10.33      1.70 o
   2   6  14       69.57       68.40      3.69 o
   3   6  14       13.26        9.72      2.57 o
   4   6  14       22.38       23.40      2.97 o
  -4   7  14        0.00        3.04      4.21 o
  -3   7  14        5.20        4.18      3.51 o
  -2   7  14        3.74        7.21      2.06 o
  -1   7  14        1.87       -0.63      1.97 o
   0   7  14        3.63        6.43      1.79 o
   1   7  14       12.67       17.39      2.01 o
   2   7  14       24.10       21.62      3.66 o
   3   7  14        0.05       -3.26      3.51 o
   4   7  14        1.51        3.86      4.21 o
  -2   8  14        0.98       -4.56      4.56 o
  -1   8  14        4.30       -1.40      3.86 o
   0   8  14        2.46       -1.08      2.98 o
   1   8  14        3.82       11.73      3.35 o
   2   8  14        0.53       -5.84      5.84 o
  -7   1  15        5.06        5.78      1.88 o
  -6   1  15        1.21        4.20      1.62 o
  -5   1  15        4.05        2.62      1.59 o
  -4   1  15       24.20       24.61      2.22 o
  -3   1  15       24.13       23.27      1.91 o
  -2   1  15       15.07       14.72      1.38 o
  -1   1  15        0.42        0.11      0.78 o
   0   1  15        9.57        6.71      1.07 o
   1   1  15        8.77        8.46      1.19 o
   2   1  15       17.03       18.08      1.62 o
   3   1  15        0.59        1.80      1.18 o
   4   1  15       67.30       65.68      3.79 o
   5   1  15        6.26        5.15      2.21 o
  -6   2  15        2.47        1.28      1.33 o
  -5   2  15        6.19        5.45      1.22 o
  -4   2  15       94.42       98.33      3.44 o
  -3   2  15       39.52       38.29      1.58 o
  -2   2  15       63.00       68.43      1.95 o
  -1   2  15        4.96        3.39      1.65 o
   0   2  15        0.01        0.26      0.77 o
   1   2  15       18.91       22.87      1.93 o
   2   2  15        2.63        4.19      1.05 o
   3   2  15       13.91       13.13      1.93 o
   4   2  15        0.41       -1.50      1.53 o
   5   2  15        0.03        1.53      1.96 o
  -6   3  15        7.93        7.03      2.01 o
  -5   3  15        0.22       -1.03      1.03 o
  -4   3  15       27.75       27.45      1.69 o
  -3   3  15        8.41        6.58      1.37 o
  -2   3  15        1.19        1.52      1.30 o
  -1   3  15        1.61       -0.94      1.42 o
   0   3  15        0.54        1.02      1.57 o
   1   3  15        1.59       -0.60      0.82 o
   2   3  15       19.46       20.24      1.57 o
   3   3  15        6.86        4.04      1.35 o
   4   3  15       28.35       38.40      3.02 o
   5   3  15       10.75        9.47      2.30 o
  -6   4  15        0.01       -0.65      2.31 o
  -5   4  15        8.11        5.65      2.79 o
  -4   4  15       12.41       13.52      2.10 o
  -3   4  15       41.97       42.15      2.93 o
  -2   4  15       22.77       20.96      2.45 o
  -1   4  15       52.71       55.50      2.72 o
   0   4  15       21.66       21.18      2.08 o
   1   4  15        9.41        9.76      2.07 o
   2   4  15       15.16       14.03      2.14 o
   3   4  15       17.81       15.94      2.85 o
   4   4  15       27.49       23.61      3.05 o
  -5   5  15        3.03        2.78      3.26 o
  -4   5  15        0.05        2.98      2.59 o
  -3   5  15        2.71        3.98      4.10 o
  -2   5  15        0.00        3.48      2.07 o
  -1   5  15       38.38       33.50      2.35 o
   0   5  15        0.69        2.81      2.09 o
   1   5  15       13.29       19.01      3.57 o
   2   5  15       54.89       43.51      3.37 o
   3   5  15       26.45       19.79      3.04 o
   4   5  15       12.18       11.58      2.98 o
  -4   6  15        2.72        9.58      5.02 o
  -3   6  15        7.88        4.52      2.45 o
  -2   6  15       11.79        8.11      3.93 o
  -1   6  15        0.66        2.24      1.91 o
   0   6  15        2.13        4.47      2.13 o
   1   6  15       62.90       60.56      3.99 o
   2   6  15       19.96       15.11      2.59 o
   3   6  15        1.95        1.53      2.72 o
  -2   7  15       11.24        9.12      4.56 o
  -1   7  15       48.20       42.25      4.75 o
   0   7  15       23.12       24.08     10.40 o
   1   7  15        4.84        9.93      4.44 o
   2   7  15       28.19       23.73      5.38 o
  -5   0  16       10.29       10.05      2.50 o
  -4   0  16       18.20       14.25      3.86 o
  -3   0  16       77.93       66.58      3.93 o
  -2   0  16        3.46        1.61      1.34 o
  -1   0  16       56.73       51.61      2.59 o
   0   0  16       78.88       93.81      4.56 o
   1   0  16        2.71        3.13      1.48 o
   2   0  16      113.16      133.13     15.31 o
   3   0  16       30.37       22.68      4.44 o
   4   0  16        4.95        4.67      2.92 o
  -5   1  16        0.34       -1.13      1.55 o
  -4   1  16      154.89      164.75      5.12 o
  -3   1  16        0.53       -1.13      1.61 o
  -2   1  16        7.90        6.79      1.18 o
  -1   1  16        3.46        1.99      1.30 o
   0   1  16       27.80       28.48      2.31 o
   1   1  16       86.60       83.43      4.18 o
   2   1  16       36.72       49.53      2.87 o
   3   1  16       59.70       70.99      7.32 o
   4   1  16      183.31      219.84      8.54 o
  -5   2  16        0.11        0.88      1.84 o
  -4   2  16       25.02       26.79      1.94 o
  -3   2  16       76.12       58.16      2.29 o
  -2   2  16       14.97       11.14      1.08 o
  -1   2  16       28.49       27.47      1.50 o
   0   2  16       13.87       10.76      1.88 o
   1   2  16       14.16       13.44      1.48 o
   2   2  16       15.73       19.48      2.35 o
   3   2  16        3.69        4.96      1.62 o
   4   2  16       15.09       22.15      6.27 o
  -5   3  16        0.00       -0.33      2.72 o
  -4   3  16       80.48       79.71      8.26 o
  -3   3  16       66.98       78.29      3.89 o
  -2   3  16       67.37       69.43      3.91 o
  -1   3  16       22.52       21.34      2.16 o
   0   3  16       20.77       19.00      2.11 o
   1   3  16       32.09       32.18      2.92 o
   2   3  16        0.00       -0.53      2.08 o
   3   3  16       58.64       47.45      7.42 o
  -4   4  16       63.38       55.43      4.84 o
  -3   4  16        7.97        3.88      4.51 o
  -2   4  16        0.07        0.64      1.91 o
  -1   4  16        0.01        0.14      1.79 o
   0   4  16       21.03       19.55      2.69 o
   1   4  16        0.10        2.59      2.54 o
   2   4  16       40.97       37.36      5.31 o
   3   4  16        0.03        0.01      2.48 o
  -3   5  16        2.63       -1.66      2.58 o
  -2   5  16       18.85       23.16      3.75 o
  -1   5  16       19.12       19.37      2.42 o
   0   5  16       56.30       55.78      3.49 o
   1   5  16        5.61        5.40      2.47 o
   2   5  16        9.49       12.30      3.07 o
  -2   6  16        0.00       -5.96      5.96 o
  -1   6  16        4.04        0.08      2.39 o
   0   6  16       17.35       11.94      3.06 o
  -3   1  17        2.60        3.59      1.61 o
  -2   1  17        6.88        5.77      1.21 o
  -1   1  17        6.22        8.10      2.49 o
   0   1  17       15.97       21.60      7.09 o
   1   1  17        2.15        0.84      1.55 o
   2   1  17        0.45       -3.51      3.86 o
  -3   2  17       45.28       39.98      2.72 o
  -2   2  17        0.53       -1.19      2.26 o
  -1   2  17       10.38        8.96      2.42 o
   0   2  17        2.97        0.02      1.82 o
   1   2  17        7.24        5.68      1.99 o
   2   2  17       26.17       32.73      4.68 o
  -2   3  17       12.97        5.67      1.97 o
  -1   3  17       16.29        9.18      2.09 o
   0   3  17       11.06        7.40      2.85 o
   1   3  17        3.34        3.14      3.31 o
  -1   4  17        6.64        8.68      2.57 o
 
